# Supplementary material for: Use of Comparative Transcriptomics Combined With Physiological Analyses to Identify Key Factors Underlying Cadmium Accumulation in Brassica juncea L
Source: Front Genet. 2021 Mar 29;12:655885. doi: 10.3389/fgene.2021.655885 (PMC8039530; doi:10.3389/fgene.2021.655885)
Supplement: Supplementary Table 1 — Identification of Cd transporter genes in B. juncea L. [file Table_1.XLSX]

## Sheet: Table S1
Table S1 Identification of Cd transporter genes in B. juncea
Gene name	Gene id in A. thaliana	Gene id in in B. juncea	E value	Gene_description
HMA1	AT4G37270.1	BjuB002000	0	PF00122:E1-E2 ATPase|PF00702:haloacid dehalogenase-like hydrolase
		BjuB034828	0	PF00122:E1-E2 ATPase|PF00702:haloacid dehalogenase-like hydrolase
		BjuA036645	0	PF00122:E1-E2 ATPase|PF00702:haloacid dehalogenase-like hydrolase
		BjuA002855	0	PF00122:E1-E2 ATPase|PF00702:haloacid dehalogenase-like hydrolase
HMA2	AT4G30110	BjuB040613	0	PF00122:E1-E2 ATPase|PF00702:haloacid dehalogenase-like hydrolase
		BjuA042404	0	PF00122:E1-E2 ATPase|PF00702:haloacid dehalogenase-like hydrolase
		BjuB035256	0	PF00122:E1-E2 ATPase|PF00702:haloacid dehalogenase-like hydrolase
		BjuO003139	0	PF00122:E1-E2 ATPase|PF00702:haloacid dehalogenase-like hydrolase
		BjuA023298	0	PF00122:E1-E2 ATPase|PF00702:haloacid dehalogenase-like hydrolase
HMA3	AT4G30120	BjuA003595	0	PF00122:E1-E2 ATPase|PF00702:haloacid dehalogenase-like hydrolase
		BjuB040614	0	PF00122:E1-E2 ATPase|PF00702:haloacid dehalogenase-like hydrolase
		BjuA042408	0	PF00122:E1-E2 ATPase|PF00702:haloacid dehalogenase-like hydrolase
		BjuO011640	0	PF00122:E1-E2 ATPase|PF00702:haloacid dehalogenase-like hydrolase
HMA4	AT2G19110	BjuB035256	0	PF00122:E1-E2 ATPase|PF00702:haloacid dehalogenase-like hydrolase
		BjuO003139	0	PF00122:E1-E2 ATPase|PF00702:haloacid dehalogenase-like hydrolase
		BjuA025267	0	PF00122:E1-E2 ATPase|PF00702:haloacid dehalogenase-like hydrolase
		BjuA023298	0	PF00122:E1-E2 ATPase|PF00702:haloacid dehalogenase-like hydrolase
NRAMP1	AT1G80830	BjuB037867	0	PF01566:Natural resistance-associated macrophage protein
		BjuB037866	0	PF01566:Natural resistance-associated macrophage protein
		BjuB046728	0	PF01566:Natural resistance-associated macrophage protein
		BjuB001010	0	PF01566:Natural resistance-associated macrophage protein
NRAMP3	AT2G23150	BjuB041267	0	PF01566:Natural resistance-associated macrophage protein
		BjuA010906	0	PF01566:Natural resistance-associated macrophage protein
		BjuA036653	0	PF01566:Natural resistance-associated macrophage protein
		BjuB034814	0	PF01566:Natural resistance-associated macrophage protein
		BjuA011730	0	PF01566:Natural resistance-associated macrophage protein
		BjuA028179	0	PF01566:Natural resistance-associated macrophage protein
		BjuA004043	0	PF01566:Natural resistance-associated macrophage protein
		BjuA013173	0	PF01566:Natural resistance-associated macrophage protein
		BjuB044662	0	PF01566:Natural resistance-associated macrophage protein
NRAMP5	AT4G18790	BjuA004043	0	PF01566:Natural resistance-associated macrophage protein
		BjuA028179	0	PF01566:Natural resistance-associated macrophage protein
		BjuA013173	0	PF01566:Natural resistance-associated macrophage protein
		BjuB044662	0	PF01566:Natural resistance-associated macrophage protein
NRAMP6	AT1G15960	BjuB045822	0	PF01566:Natural resistance-associated macrophage protein
ZIP1	AT3G12750.1	BjuO006772	e-124	PF02535:ZIP Zinc transporter
		BjuO006773	e-123	PF02535:ZIP Zinc transporter
IRT1	AT4G19690.2	BjuO009863	e-172	PF02535:ZIP Zinc transporter
		BjuB013719	e-172	PF02535:ZIP Zinc transporter
		BjuA013215	e-172	PF02535:ZIP Zinc transporter
		BjuB031813	e-171	PF02535:ZIP Zinc transporter
		BjuA040665	e-171	PF02535:ZIP Zinc transporter
IRT2	AT4G19680.2	BjuB031814	e-105	PF02535:ZIP Zinc transporter
		BjuB037602	e-110	PF02535:ZIP Zinc transporter
		BjuB013716	e-110	PF02535:ZIP Zinc transporter
		BjuA040669	e-114	PF02535:ZIP Zinc transporter
IRT3	AT1G60960.1	BjuA005422	e-163	PF02535:ZIP Zinc transporter
		BjuB022652	e-161	PF02535:ZIP Zinc transporter
		BjuB007424	e-157	PF02535:ZIP Zinc transporter

## Sheet: Table S2
Table S2 The corresponding primers using for qRT-PCR
Gene id	Forward primer	Reverse primer
BjuA012886	TGTTGGGTCTCTTTGCAGTTCT	ACTTCACTGACTGCCCTTCG
BjuA032536	AAATTTGCAGCAGAGATTCG	TCGGAGCATCATACTTACCTG
BjuB036696	AAGACGTGCGATCTAAGTTCC	ATGCTTATCGCCATTACGTGA
BjuB042035	AATGTTCTCAGCTCTCCGTTC	CCCTTTCTCTGGCTTACCG
BjuB043657	TTTCCTCCGATCTCCGCCCTC	AGGTACGTCGTCTATCATCTGC
BjuB048676	TGCAGAAGGACATGAACAGAAC	TTGTCCCGTTTGTCCAGAGA
BjuA012748	ACTTGCCCAATCGACACGTT	CCACAGGCGACAAGAACCTCA
BjuA013789	AGCTGTTCAAGGAAACCCCG	GGAGATCGGAGGAAAGACGG
BjuB040468	ATGCCCCAATCTACCTGCAAA	AGCACCTCTACCTCGCATAG
BjuB048854	CAAGGTCTGGATGGCAGCA	GATGAGGTACGTCGCCTTTCT
BjuO000405	GAGACGTCTAGCTTGGTGGG	CAATAACTCTAAACGTGATCAGG
BjuB001010	TTTTGTTATGGCTTGTTGCT	TTTCTTACCCCGTATCGTTG
BjuB046728	CTATGGCGGATGCTTCTGGA	ATCACCAAACCCGCACAAGA
BjuA042695	AAGACAGTAGGATCCCGCAAC	GCCGTCTTAATCTCCGTCAGC
BjuB048776	CAAAGGACAGCATTCGCCTC	TCCCATTACCACAAACCCGAT
novel.8866	GTCAAACCTATGTCGGCAAG	CCCCACAATTAAAACACCAAGC
GAPDH	TCAGTTGTTGACCTCACGGTT	CTGTCACCAACGAAGTCAGT

## Sheet: Table S3
Table S3 Pearson correlation analysis between Cd concentration and plant growth index
	Cd concentration	Plant height	Leaf area	Fresh weight
Cd concentration	1
Plant height	-0.97**	1
Total leaf area	-0.91*	0.94*	1
Fresh weight	-0.92*	0.98**	0.96**	1
The numbers in the table represent the Pearson correlation index.**indicate P values were significant at 0.01 level; *indicate P values were significant at 0.05 level.

## Sheet: Table S4
Table S4 Summary of reads filtering and mapping in 18 libraries.
Oil seed type	Cd treatment(mg/kg)	Tissue type	Raw reads	Clean reads	Clean bases	Total map	Unique_map
B. juncea	0（CK）	Leaves	55070250	55070250	8.26G	49339401(89.59%)	44173979(80.21%)
			62951658	62951658	9.44G	56626399(89.95%)	50724277(80.58%)
			45669278	45669278	6.85G	40723082(89.17%)	36490296(79.9%)
		Roots	59051374	59051374	8.86G	52501197(88.91%)	46945108(79.5%)
			56911522	56911522	8.54G	49872686(87.63%)	44558606(78.29%)
			49524802	49524802	7.43G	43115156(87.06%)	38524661(77.79%)
	10	Leaves	60418720	60418720	9.06G	54713347(90.56%)	48747395(80.68%)
			61179370	61179370	9.18G	55704429(91.05%)	49736182(81.3%)
			62010470	62010470	9.3G	56181154(90.6%)	50105904(80.8%)
		Roots	50023230	50023230	7.5G	41819493(83.6%)	37399160(74.76%)
			54068520	54068520	8.11G	47041913(87.0%)	42054251(77.78%)
			56957800	56957800	8.54G	50977142(89.5%)	45463950(79.82%)
	30	Leaves	47577110	47577110	7.14G	42945770(90.27%)	38458360(80.83%)
			55813146	55813146	8.37G	50598787(90.66%)	45238549(81.05%)
			39538714	39538714	5.93G	35864226(90.71%)	32047865(81.05%)
		Roots	48213326	48213326	7.23G	43081503(89.36%)	38454822(79.76%)
			66739878	66739878	10.01G	59717434(89.48%)	53350407(79.94%)
			61404078	61404078	9.21G	54299648(88.43%)	48506288(79.0%)

## Sheet: Table S5
Table S5 GO enrichment of different expressed genes in leaves and root under Cd treatment
Cd10 vs CK in leaves
ID	Description	GeneRatio	BgRatio	pvalue	p.adjust	qvalue	geneID	Count
GO:0016567	protein ubiquitination	31/1401	211/43365	2.23726e-12	1.61385e-09	1.59359e-09	BjuA042821/BjuB042235/BjuB025455/BjuB044713/BjuA000859/BjuB041720/BjuA042795/BjuB026725/BjuB004439/BjuB032537/BjuB006519/BjuA010318/BjuB025809/BjuA045388/BjuB016815/BjuA006206/BjuB023216/BjuB032947/BjuA040746/BjuB025346/BjuB016286/BjuA034836/BjuB001793/novel.13894/BjuB007466/BjuA042364/BjuA040357/BjuA015798/novel.4992/BjuO005826/BjuA030952	31
GO:0032446	protein modification by small protein conjugation	31/1401	215/43365	3.70148e-12	1.61385e-09	1.59359e-09	BjuA042821/BjuB042235/BjuB025455/BjuB044713/BjuA000859/BjuB041720/BjuA042795/BjuB026725/BjuB004439/BjuB032537/BjuB006519/BjuA010318/BjuB025809/BjuA045388/BjuB016815/BjuA006206/BjuB023216/BjuB032947/BjuA040746/BjuB025346/BjuB016286/BjuA034836/BjuB001793/novel.13894/BjuB007466/BjuA042364/BjuA040357/BjuA015798/novel.4992/BjuO005826/BjuA030952	31
GO:0004842	ubiquitin-protein transferase activity	31/1401	242/43365	8.1781e-11	1.78283e-08	1.76044e-08	BjuA042821/BjuB042235/BjuB025455/BjuB044713/BjuA000859/BjuB041720/BjuA042795/BjuB026725/BjuB004439/BjuB032537/BjuB006519/BjuA010318/BjuB025809/BjuA045388/BjuB016815/BjuA006206/BjuB023216/BjuB032947/BjuA040746/BjuB025346/BjuB016286/BjuA034836/BjuB001793/novel.13894/BjuB007466/BjuA042364/BjuA040357/BjuA015798/novel.4992/BjuO005826/BjuA030952	31
GO:0019787	ubiquitin-like protein transferase activity	31/1401	242/43365	8.1781e-11	1.78283e-08	1.76044e-08	BjuA042821/BjuB042235/BjuB025455/BjuB044713/BjuA000859/BjuB041720/BjuA042795/BjuB026725/BjuB004439/BjuB032537/BjuB006519/BjuA010318/BjuB025809/BjuA045388/BjuB016815/BjuA006206/BjuB023216/BjuB032947/BjuA040746/BjuB025346/BjuB016286/BjuA034836/BjuB001793/novel.13894/BjuB007466/BjuA042364/BjuA040357/BjuA015798/novel.4992/BjuO005826/BjuA030952	31
GO:0070647	protein modification by small protein conjugation or removal	31/1401	331/43365	1.49479e-07	2.60691e-05	2.57418e-05	BjuA042821/BjuB042235/BjuB025455/BjuB044713/BjuA000859/BjuB041720/BjuA042795/BjuB026725/BjuB004439/BjuB032537/BjuB006519/BjuA010318/BjuB025809/BjuA045388/BjuB016815/BjuA006206/BjuB023216/BjuB032947/BjuA040746/BjuB025346/BjuB016286/BjuA034836/BjuB001793/novel.13894/BjuB007466/BjuA042364/BjuA040357/BjuA015798/novel.4992/BjuO005826/BjuA030952	31
GO:0005576	extracellular region	15/1401	137/43365	3.94605e-05	0.00573492	0.00566292	BjuA038440/BjuB040633/BjuO011648/BjuA038443/BjuA027577/novel.6810/novel.16577/BjuA006678/BjuB017787/BjuA038444/BjuB030410/BjuA035178/novel.3080/BjuB011656/novel.10163	15
Cd30 vs CK in leaves
ID	Description	GeneRatio	BgRatio	pvalue	p.adjust	qvalue	geneID	Count
GO:0009579	thylakoid	73/4351	141/43365	1.18237e-35	7.38392e-33	6.63996e-33	novel.5130/BjuA025695/BjuO005744/BjuA036446/BjuB020600/BjuA031287/novel.4348/BjuB020630/BjuA029860/BjuA031515/BjuA044042/BjuB033499/BjuB032903/novel.5868/BjuA010938/novel.15005/novel.7310/BjuA034347/BjuA045361/BjuA031517/BjuO002925/BjuB021927/BjuA034749/BjuB039602/novel.6695/BjuA028412/BjuB021920/BjuA000639/BjuA029331/BjuB013798/BjuA003855/BjuA032639/BjuB041306/BjuB021812/BjuB040509/BjuO007465/Bj…	73
GO:0044436	thylakoid part	73/4351	141/43365	1.18237e-35	7.38392e-33	6.63996e-33	novel.5130/BjuA025695/BjuO005744/BjuA036446/BjuB020600/BjuA031287/novel.4348/BjuB020630/BjuA029860/BjuA031515/BjuA044042/BjuB033499/BjuB032903/novel.5868/BjuA010938/novel.15005/novel.7310/BjuA034347/BjuA045361/BjuA031517/BjuO002925/BjuB021927/BjuA034749/BjuB039602/novel.6695/BjuA028412/BjuB021920/BjuA000639/BjuA029331/BjuB013798/BjuA003855/BjuA032639/BjuB041306/BjuB021812/BjuB040509/BjuO007465/Bj…	73
GO:0034357	photosynthetic membrane	70/4351	138/43365	1.66454e-33	6.93002e-31	6.23179e-31	novel.5130/BjuA025695/BjuB020600/BjuA031287/novel.4348/BjuB020630/BjuA029860/BjuA031515/BjuA044042/BjuB033499/BjuB032903/novel.5868/BjuA010938/novel.15005/novel.7310/BjuA034347/BjuA045361/BjuA031517/BjuO002925/BjuB021927/BjuA034749/BjuB039602/novel.6695/BjuA028412/BjuB021920/BjuA000639/BjuA029331/BjuB013798/BjuA003855/BjuA032639/BjuB021812/BjuB040509/BjuO007465/BjuA032792/BjuB000775/BjuB019672/no…	70
GO:0009521	photosystem	65/4351	133/43365	5.48764e-30	1.71351e-27	1.54087e-27	novel.5130/BjuA025695/BjuB020600/BjuA031287/novel.4348/BjuB020630/BjuA029860/BjuA044042/BjuB033499/BjuB032903/novel.5868/novel.15005/novel.7310/BjuA034347/BjuA045361/BjuO002925/BjuB021927/BjuA034749/BjuB039602/novel.6695/BjuA028412/BjuB021920/BjuA000639/BjuA029331/BjuB013798/BjuA003855/BjuA032639/BjuB021812/BjuB040509/BjuO007465/BjuA032792/BjuB000775/BjuB019672/novel.8520/BjuB023319/BjuA034436/Bj…	65
GO:0015979	photosynthesis	67/4351	152/43365	1.64985e-27	4.12132e-25	3.70608e-25	novel.5130/BjuA025695/BjuB020600/BjuA031287/BjuB033668/novel.4348/BjuB020630/BjuA029860/BjuA044042/BjuB033499/BjuB032903/novel.5868/novel.15005/novel.7310/BjuA034347/BjuA045361/BjuO002925/BjuB021927/BjuA034749/BjuB039602/novel.6695/BjuA028412/BjuB021920/BjuA000639/BjuA029331/BjuB013798/BjuA003855/BjuA032639/BjuB021812/BjuB040509/BjuO007465/BjuA032792/BjuB000775/BjuB019672/novel.8520/BjuB023319/Bj…	67
GO:0009522	photosystem I	30/4351	52/43365	2.93786e-17	6.11564e-15	5.49947e-15	novel.5130/BjuA025695/BjuB020600/novel.4348/BjuB020630/BjuA029860/BjuB032903/novel.7310/BjuA045361/BjuA034749/BjuB039602/BjuA028412/BjuA029331/BjuA003855/BjuA032639/BjuB040509/BjuO007465/BjuB019672/BjuA024249/BjuA028269/BjuB009051/BjuA027929/BjuO004963/BjuO006999/novel.7894/novel.14161/novel.14163/novel.4991/novel.6625/BjuA008634	30
GO:0009523	photosystem II	35/4351	81/43365	9.41871e-15	1.68057e-12	1.51124e-12	BjuA031287/BjuA044042/BjuB033499/novel.5868/novel.15005/BjuA034347/BjuO002925/BjuB021927/novel.6695/BjuB021920/BjuA000639/BjuB013798/BjuB021812/BjuA032792/BjuB000775/novel.8520/BjuB023319/BjuA034436/BjuB020896/BjuA027249/BjuB028920/BjuA018782/novel.15468/BjuA005066/BjuA010822/BjuB011047/BjuO008466/BjuO010203/BjuB046139/novel.10399/novel.12068/novel.12198/BjuA010901/BjuA001286/BjuA003863	35
GO:0042651	thylakoid membrane	31/4351	68/43365	5.18286e-14	8.09173e-12	7.27646e-12	BjuA031287/BjuA031515/BjuA044042/BjuB033499/BjuA010938/novel.15005/BjuA031517/BjuO002925/BjuB021927/BjuA000639/BjuB013798/BjuB021812/BjuA032792/novel.8520/BjuB023319/BjuA034436/BjuB020896/BjuB028920/novel.15012/BjuA005066/BjuO012540/BjuA010822/BjuO008466/BjuO010203/BjuB046139/novel.10399/novel.12068/novel.12198/BjuA010901/BjuA001286/BjuA003863	31
GO:0009654	photosystem II oxygen evolving complex	26/4351	63/43365	8.75031e-11	1.21435e-08	1.092e-08	BjuA031287/BjuA044042/BjuB033499/novel.15005/BjuO002925/BjuB021927/BjuA000639/BjuB013798/BjuB021812/BjuA032792/novel.8520/BjuB023319/BjuA034436/BjuB020896/BjuB028920/BjuA005066/BjuA010822/BjuO008466/BjuO010203/BjuB046139/novel.10399/novel.12068/novel.12198/BjuA010901/BjuA001286/BjuA003863	26
GO:0019898	extrinsic component of membrane	25/4351	62/43365	3.63929e-10	4.54548e-08	4.0875e-08	BjuA031287/BjuA044042/BjuB033499/novel.15005/BjuO002925/BjuB021927/BjuA000639/BjuB013798/BjuA032792/novel.8520/BjuA034436/BjuB020896/BjuB028920/BjuA005066/BjuA010822/BjuB031945/BjuO008466/BjuO010203/BjuB046139/novel.12068/novel.12198/BjuA008436/BjuA010901/BjuB008004/BjuA001286	25
GO:0009538	photosystem I reaction center	17/4351	33/43365	2.46552e-09	2.79949e-07	2.51743e-07	novel.5130/BjuA025695/novel.4348/novel.7310/BjuA028412/BjuA029331/BjuA003855/BjuB040509/BjuB019672/BjuA028269/BjuO004963/BjuO006999/novel.7894/novel.14161/novel.14163/novel.4991/novel.6625	17
GO:1990204	oxidoreductase complex	26/4351	75/43365	7.43003e-09	7.73342e-07	6.95425e-07	BjuA031287/BjuA044042/BjuB033499/novel.15005/BjuO002925/BjuB021927/BjuA000639/BjuB013798/BjuB021812/BjuA032792/novel.8520/BjuB023319/BjuA034436/BjuB020896/BjuB028920/BjuA005066/BjuA010822/BjuO008466/BjuO010203/BjuB046139/novel.10399/novel.12068/novel.12198/BjuA010901/BjuA001286/BjuA003863	26
GO:0042254	ribosome biogenesis	39/4351	146/43365	8.59034e-09	8.25333e-07	7.42177e-07	BjuB043716/BjuB014332/BjuA046848/novel.8233/BjuA037619/BjuB015174/BjuA013493/BjuB005311/BjuB048957/BjuA041893/novel.2842/BjuA010712/BjuA006323/BjuA032794/BjuB021307/BjuB046796/BjuB021925/BjuB023025/BjuB016853/BjuB035660/novel.6900/BjuA014749/BjuB017680/BjuA009029/BjuA024162/novel.10670/BjuA000643/BjuA031787/novel.11766/novel.5813/BjuB038740/BjuA014534/BjuB020902/novel.12964/BjuA041401/BjuO004974/…	39
GO:0005576	extracellular region	37/4351	137/43365	1.48598e-08	1.3257e-06	1.19213e-06	novel.6809/novel.3447/novel.15340/novel.16576/novel.3783/novel.3785/BjuA004010/BjuA013188/BjuO003309/novel.12854/BjuB030410/BjuA014282/BjuA027577/BjuB008817/BjuB017787/BjuO011586/BjuA031509/BjuA035178/novel.10163/BjuA028396/BjuB011656/BjuB038540/novel.16577/BjuA010942/BjuB042807/novel.4810/BjuO011648/novel.6810/BjuA038443/novel.4809/BjuA038444/BjuB040633/BjuB040632/BjuA022669/BjuB020774/BjuA03844…	37
GO:0022613	ribonucleoprotein complex biogenesis	39/4351	157/43365	7.37363e-08	6.13977e-06	5.52116e-06	BjuB043716/BjuB014332/BjuA046848/novel.8233/BjuA037619/BjuB015174/BjuA013493/BjuB005311/BjuB048957/BjuA041893/novel.2842/BjuA010712/BjuA006323/BjuA032794/BjuB021307/BjuB046796/BjuB021925/BjuB023025/BjuB016853/BjuB035660/novel.6900/BjuA014749/BjuB017680/BjuA009029/BjuA024162/novel.10670/BjuA000643/BjuA031787/novel.11766/novel.5813/BjuB038740/BjuA014534/BjuB020902/novel.12964/BjuA041401/BjuO004974/…	39
GO:0098796	membrane protein complex	83/4351	463/43365	1.38542e-07	1.08149e-05	9.72529e-06	novel.8818/novel.5130/BjuA025695/BjuB020600/BjuA031287/BjuB043425/novel.4348/BjuB020630/BjuA029860/BjuA044042/BjuB033499/BjuB032903/novel.5868/novel.15005/novel.7310/BjuA034347/BjuA045361/BjuO002925/BjuB021927/BjuA034749/BjuA021391/BjuB039602/BjuA030405/novel.6695/BjuA028412/BjuB021920/BjuA000639/BjuA029331/BjuB013798/BjuA003855/BjuA032639/BjuB021812/BjuB040509/BjuO007465/BjuA032792/BjuB000775/Bj…	83
GO:0016567	protein ubiquitination	45/4351	211/43365	8.84567e-07	6.49896e-05	5.84416e-05	BjuA039952/BjuA035572/BjuO005826/BjuB001793/BjuA023043/BjuB042235/BjuA010318/BjuB006519/BjuA006206/BjuB023216/BjuB025455/BjuB025809/BjuB026725/BjuB016286/BjuB016815/BjuA000859/BjuB044713/BjuA042795/BjuB041720/BjuB032537/BjuA034836/BjuO009903/BjuA026000/BjuB007466/BjuA028516/BjuB034922/BjuB039556/BjuA040357/BjuB037804/BjuB047233/BjuB040171/BjuB004439/BjuA042364/BjuA047237/novel.13894/BjuA015201/Bj…	45
GO:0051536	iron-sulfur cluster binding	40/4351	179/43365	1.00784e-06	6.62524e-05	5.95772e-05	novel.10175/novel.1026/novel.16261/novel.12636/BjuA027021/BjuA026250/BjuO005479/BjuB021009/BjuO013392/BjuB028226/BjuA033432/novel.9653/novel.11789/BjuO001263/BjuA024313/BjuA038072/BjuB007425/BjuA012033/BjuB042717/BjuA031515/BjuA005421/BjuA010938/BjuA031517/BjuA008055/BjuA025471/BjuB008963/BjuA039997/novel.15012/BjuO012540/BjuB007299/novel.14705/BjuA008056/BjuB012436/BjuA034090/BjuA026416/BjuA0430…	40
GO:0051540	metal cluster binding	40/4351	179/43365	1.00784e-06	6.62524e-05	5.95772e-05	novel.10175/novel.1026/novel.16261/novel.12636/BjuA027021/BjuA026250/BjuO005479/BjuB021009/BjuO013392/BjuB028226/BjuA033432/novel.9653/novel.11789/BjuO001263/BjuA024313/BjuA038072/BjuB007425/BjuA012033/BjuB042717/BjuA031515/BjuA005421/BjuA010938/BjuA031517/BjuA008055/BjuA025471/BjuB008963/BjuA039997/novel.15012/BjuO012540/BjuB007299/novel.14705/BjuA008056/BjuB012436/BjuA034090/BjuA026416/BjuA0430…	40
GO:0008883	glutamyl-tRNA reductase activity	8/4351	11/43365	1.27415e-06	7.95705e-05	7.15534e-05	BjuA016595/novel.13580/BjuA033558/BjuB028172/BjuA040422/BjuB048473/novel.8177/novel.4383	8
GO:0032446	protein modification by small protein conjugation	45/4351	215/43365	1.52063e-06	9.04415e-05	8.13291e-05	BjuA039952/BjuA035572/BjuO005826/BjuB001793/BjuA023043/BjuB042235/BjuA010318/BjuB006519/BjuA006206/BjuB023216/BjuB025455/BjuB025809/BjuB026725/BjuB016286/BjuB016815/BjuA000859/BjuB044713/BjuA042795/BjuB041720/BjuB032537/BjuA034836/BjuO009903/BjuA026000/BjuB007466/BjuA028516/BjuB034922/BjuB039556/BjuA040357/BjuB037804/BjuB047233/BjuB040171/BjuB004439/BjuA042364/BjuA047237/novel.13894/BjuA015201/Bj…	45
GO:0006364	rRNA processing	23/4351	79/43365	1.84105e-06	9.99769e-05	8.99038e-05	BjuB043716/BjuB014332/BjuA046848/BjuA013493/BjuB048957/novel.2842/BjuA010712/BjuA032794/BjuB046796/BjuB023025/BjuB016853/BjuB035660/BjuB017680/BjuA009029/BjuA024162/BjuA000643/BjuA031787/BjuA014534/BjuB020902/BjuO004974/BjuB047071/BjuA045514/BjuB015299	23
GO:0016072	rRNA metabolic process	23/4351	79/43365	1.84105e-06	9.99769e-05	8.99038e-05	BjuB043716/BjuB014332/BjuA046848/BjuA013493/BjuB048957/novel.2842/BjuA010712/BjuA032794/BjuB046796/BjuB023025/BjuB016853/BjuB035660/BjuB017680/BjuA009029/BjuA024162/BjuA000643/BjuA031787/BjuA014534/BjuB020902/BjuO004974/BjuB047071/BjuA045514/BjuB015299	23
GO:0004842	ubiquitin-protein transferase activity	48/4351	242/43365	3.42519e-06	0.000171123	0.000153881	BjuA039952/BjuA035572/novel.1365/BjuO005826/BjuB001793/BjuA023043/BjuB042235/BjuA010318/BjuB006519/BjuA006206/BjuB023216/BjuB025455/BjuB025809/BjuB026725/BjuB016286/BjuB016815/BjuA000859/BjuB044713/BjuA042795/BjuB041720/BjuB032537/BjuA034836/BjuO009903/BjuA026000/BjuB007466/BjuA028516/BjuB034922/BjuB039556/BjuA040357/BjuB037804/BjuB047233/BjuB040171/BjuB004439/BjuA042364/BjuA047237/novel.13894/Bj…	48
GO:0019787	ubiquitin-like protein transferase activity	48/4351	242/43365	3.42519e-06	0.000171123	0.000153881	BjuA039952/BjuA035572/novel.1365/BjuO005826/BjuB001793/BjuA023043/BjuB042235/BjuA010318/BjuB006519/BjuA006206/BjuB023216/BjuB025455/BjuB025809/BjuB026725/BjuB016286/BjuB016815/BjuA000859/BjuB044713/BjuA042795/BjuB041720/BjuB032537/BjuA034836/BjuO009903/BjuA026000/BjuB007466/BjuA028516/BjuB034922/BjuB039556/BjuA040357/BjuB037804/BjuB047233/BjuB040171/BjuB004439/BjuA042364/BjuA047237/novel.13894/Bj…	48
GO:0030684	preribosome	13/4351	33/43365	8.46543e-06	0.000406666	0.000365693	novel.2842/BjuA032794/BjuB045864/BjuB023025/BjuB035660/BjuA041578/BjuB017680/BjuA041975/BjuA000643/BjuB041215/BjuA014534/BjuB020902/BjuB015299	13
GO:0016620	oxidoreductase activity, acting on the aldehyde or oxo group of donors, NAD or NADP as acceptor	15/4351	45/43365	1.8857e-05	0.000872311	0.000784422	BjuB021722/BjuA011531/BjuB037886/BjuA016595/novel.13580/BjuA033558/BjuB028172/BjuA040422/BjuB048473/BjuB048284/BjuA016585/BjuB027345/BjuB028814/novel.8177/novel.4383	15
GO:0016762	xyloglucan:xyloglucosyl transferase activity	25/4351	104/43365	2.76927e-05	0.00119269	0.00107252	novel.6809/novel.16576/BjuA004010/BjuA013188/BjuO003309/BjuA014282/BjuB008817/BjuO011586/BjuA031509/novel.10163/BjuA028396/BjuB011656/BjuB038540/novel.16577/BjuA010942/BjuO011648/novel.6810/BjuA038443/novel.4809/BjuA038444/BjuB040633/BjuB040632/BjuA022669/BjuB020774/BjuA038440	25
GO:0048046	apoplast	25/4351	104/43365	2.76927e-05	0.00119269	0.00107252	novel.6809/novel.16576/BjuA004010/BjuA013188/BjuO003309/BjuA014282/BjuB008817/BjuO011586/BjuA031509/novel.10163/BjuA028396/BjuB011656/BjuB038540/novel.16577/BjuA010942/BjuO011648/novel.6810/BjuA038443/novel.4809/BjuA038444/BjuB040633/BjuB040632/BjuA022669/BjuB020774/BjuA038440	25
GO:0044262	cellular carbohydrate metabolic process	66/4351	405/43365	5.7969e-05	0.00241344	0.00217028	novel.6809/novel.14018/BjuA028012/BjuB034975/BjuO007590/BjuB033735/BjuO008945/BjuB024000/BjuA004142/BjuO001596/novel.16576/BjuB036188/BjuB015313/BjuA004010/BjuA013188/BjuA046031/BjuO003309/novel.9975/BjuA014282/BjuB008817/BjuO011586/BjuA031509/BjuB028639/BjuA002600/novel.8989/BjuA013281/BjuA007363/novel.12371/BjuB007471/BjuB042016/BjuB040221/novel.10163/BjuA028396/BjuB011656/BjuB038540/novel.1657…	66
GO:0033013	tetrapyrrole metabolic process	18/4351	68/43365	9.43677e-05	0.00380211	0.00341903	BjuB008266/BjuA045534/BjuA045467/BjuA016595/BjuB042606/novel.13580/BjuA033558/BjuB028172/BjuA040422/BjuB048473/BjuB037976/BjuB021311/BjuB005789/BjuA023747/BjuA025861/novel.8177/novel.4383/BjuA045749	18
GO:0044283	small molecule biosynthetic process	60/4351	375/43365	0.000202918	0.00792016	0.00712217	BjuA005134/BjuB008501/BjuB040875/BjuA042684/BjuA045111/BjuB023837/BjuB033735/BjuB003180/BjuA002615/BjuB009068/BjuA008985/BjuA012581/BjuA011882/BjuB038539/BjuB036188/BjuA016368/BjuA041533/BjuA027907/novel.8823/BjuA006538/BjuB048673/BjuB041905/BjuA006702/BjuB021261/BjuB002583/BjuB010270/BjuA022691/BjuA045818/novel.13185/BjuA045526/BjuO012535/BjuA040030/BjuO002956/BjuB047324/BjuB028740/BjuA045471/Bj…	60
GO:0016702	oxidoreductase activity, acting on single donors with incorporation of molecular oxygen, incorporation of two atoms of oxygen	22/4351	99/43365	0.000276254	0.00897366	0.00806953	BjuB024428/novel.1993/novel.14271/BjuB000756/novel.8711/BjuA045069/BjuB025759/BjuA036565/novel.1096/BjuB022175/novel.8710/BjuA036567/BjuA044267/BjuO007994/BjuB042280/BjuB044947/BjuA012463/BjuB043345/BjuO008358/BjuA022739/novel.12829/BjuA022212	22
GO:0008200	ion channel inhibitor activity	6/4351	11/43365	0.000300455	0.00897366	0.00806953	novel.3447/novel.15340/novel.3783/novel.3785/novel.12854/novel.15341	6
GO:0016247	channel regulator activity	6/4351	11/43365	0.000300455	0.00897366	0.00806953	novel.3447/novel.15340/novel.3783/novel.3785/novel.12854/novel.15341	6
GO:0016248	channel inhibitor activity	6/4351	11/43365	0.000300455	0.00897366	0.00806953	novel.3447/novel.15340/novel.3783/novel.3785/novel.12854/novel.15341	6
GO:0099106	ion channel regulator activity	6/4351	11/43365	0.000300455	0.00897366	0.00806953	novel.3447/novel.15340/novel.3783/novel.3785/novel.12854/novel.15341	6
GO:0006534	cysteine metabolic process	7/4351	15/43365	0.000316126	0.00897366	0.00806953	BjuA042684/BjuB023837/BjuB009068/BjuA027907/BjuB047706/BjuB004061/BjuA016616	7
GO:0006535	cysteine biosynthetic process from serine	7/4351	15/43365	0.000316126	0.00897366	0.00806953	BjuA042684/BjuB023837/BjuB009068/BjuA027907/BjuB047706/BjuB004061/BjuA016616	7
GO:0006563	L-serine metabolic process	7/4351	15/43365	0.000316126	0.00897366	0.00806953	BjuA042684/BjuB023837/BjuB009068/BjuA027907/BjuB047706/BjuB004061/BjuA016616	7
GO:0009001	serine O-acetyltransferase activity	7/4351	15/43365	0.000316126	0.00897366	0.00806953	BjuA042684/BjuB023837/BjuB009068/BjuA027907/BjuB047706/BjuB004061/BjuA016616	7
GO:0016412	serine O-acyltransferase activity	7/4351	15/43365	0.000316126	0.00897366	0.00806953	BjuA042684/BjuB023837/BjuB009068/BjuA027907/BjuB047706/BjuB004061/BjuA016616	7
GO:0016413	O-acetyltransferase activity	7/4351	15/43365	0.000316126	0.00897366	0.00806953	BjuA042684/BjuB023837/BjuB009068/BjuA027907/BjuB047706/BjuB004061/BjuA016616	7
GO:0019344	cysteine biosynthetic process	7/4351	15/43365	0.000316126	0.00897366	0.00806953	BjuA042684/BjuB023837/BjuB009068/BjuA027907/BjuB047706/BjuB004061/BjuA016616	7
GO:0016053	organic acid biosynthetic process	51/4351	314/43365	0.0004062	0.0109286	0.00982748	BjuA005134/BjuB008501/BjuB040875/BjuA042684/BjuA045111/BjuB023837/BjuB003180/BjuA002615/BjuB009068/BjuA008985/BjuA012581/BjuA011882/BjuA016368/BjuA041533/BjuA027907/novel.8823/BjuB048673/BjuB041905/BjuA006702/BjuB021261/BjuB002583/BjuB010270/BjuA022691/BjuA045818/BjuA045526/BjuO012535/BjuA040030/BjuO002956/BjuB047324/BjuB028740/BjuA045471/BjuO010323/BjuB001196/BjuA023070/BjuB047706/BjuA037732/Bju…	51
GO:0046394	carboxylic acid biosynthetic process	51/4351	314/43365	0.0004062	0.0109286	0.00982748	BjuA005134/BjuB008501/BjuB040875/BjuA042684/BjuA045111/BjuB023837/BjuB003180/BjuA002615/BjuB009068/BjuA008985/BjuA012581/BjuA011882/BjuA016368/BjuA041533/BjuA027907/novel.8823/BjuB048673/BjuB041905/BjuA006702/BjuB021261/BjuB002583/BjuB010270/BjuA022691/BjuA045818/BjuA045526/BjuO012535/BjuA040030/BjuO002956/BjuB047324/BjuB028740/BjuA045471/BjuO010323/BjuB001196/BjuA023070/BjuB047706/BjuA037732/Bju…	51
GO:0009055	electron carrier activity	64/4351	417/43365	0.000411244	0.0109286	0.00982748	novel.10175/BjuB006926/BjuB021279/BjuB020526/novel.1026/BjuB048043/BjuB006274/novel.16261/BjuB015429/novel.12636/BjuA026250/BjuO005479/BjuB021009/BjuA032597/BjuA043386/BjuO013392/BjuB028226/BjuA033432/BjuO001263/BjuA024313/BjuB007425/BjuB042717/novel.2166/BjuB041393/BjuA005421/BjuB046802/BjuA036396/BjuB005833/BjuO011552/BjuB015047/BjuO010714/BjuB043447/BjuB043534/BjuA041772/BjuB008292/BjuB028015/…	64
GO:0004089	carbonate dehydratase activity	10/4351	30/43365	0.000464089	0.012076	0.0108593	novel.10663/BjuO004314/novel.956/BjuB011819/novel.9554/novel.13839/BjuO004298/BjuB010036/BjuB030399/BjuA007367	10
GO:0051213	dioxygenase activity	22/4351	103/43365	0.000495611	0.0125385	0.0112752	BjuB024428/novel.1993/novel.14271/BjuB000756/novel.8711/BjuA045069/BjuB025759/BjuA036565/novel.1096/BjuB022175/novel.8710/BjuA036567/BjuA044267/BjuO007994/BjuB042280/BjuB044947/BjuA012463/BjuB043345/BjuO008358/BjuA022739/novel.12829/BjuA022212	22
GO:1901605	alpha-amino acid metabolic process	35/4351	195/43365	0.000503337	0.0125385	0.0112752	BjuA005134/BjuB008501/BjuA042684/BjuA045774/BjuB023837/BjuB009068/BjuA012581/BjuB012718/BjuA011882/BjuA041533/BjuA027907/BjuB048673/BjuB041905/BjuA006702/BjuB002583/BjuB010270/BjuA022691/BjuA045818/BjuO012535/BjuA040030/BjuO002956/BjuB001196/BjuA023070/BjuB047706/BjuB013046/BjuA018975/BjuB041172/BjuA017921/BjuB004061/BjuB046996/novel.15640/BjuA045383/BjuA016616/BjuA004620/BjuO012098	35
GO:1901607	alpha-amino acid biosynthetic process	31/4351	166/43365	0.000511982	0.0125385	0.0112752	BjuA005134/BjuB008501/BjuA042684/BjuB023837/BjuB009068/BjuA012581/BjuA011882/BjuA041533/BjuA027907/BjuB048673/BjuB041905/BjuA006702/BjuB002583/BjuB010270/BjuA022691/BjuA045818/BjuO012535/BjuA040030/BjuO002956/BjuB001196/BjuA023070/BjuB047706/BjuB013046/BjuA018975/BjuB041172/BjuB004061/BjuB046996/BjuA045383/BjuA016616/BjuA004620/BjuO012098	31
GO:0050661	NADP binding	21/4351	98/43365	0.000628669	0.0145139	0.0130515	BjuB029340/BjuO006290/BjuA037017/BjuA041683/novel.8724/BjuA016595/BjuB028295/BjuA042256/novel.13580/BjuA033558/BjuB028172/BjuA040422/BjuB048473/BjuA003857/BjuB040507/BjuA045465/novel.8177/novel.4383/BjuA015164/BjuB037783/BjuB043636	21
GO:0016903	oxidoreductase activity, acting on the aldehyde or oxo group of donors	17/4351	72/43365	0.000631268	0.0145139	0.0130515	BjuB021722/BjuB030419/BjuA011531/BjuB037886/BjuA016595/novel.13580/BjuA033558/BjuB028172/BjuA040422/BjuB048473/BjuB048284/BjuA016585/BjuB027345/BjuB028814/novel.8177/novel.4383/novel.6921	17
GO:0001101	response to acid chemical	9/4351	26/43365	0.000650741	0.0145139	0.0130515	BjuB040299/BjuO010435/BjuO001475/BjuB017112/BjuB030306/BjuA022290/BjuB045746/BjuA007104/BjuA011146	9
GO:0032040	small-subunit processome	9/4351	26/43365	0.000650741	0.0145139	0.0130515	novel.2842/BjuB045864/BjuB023025/BjuB035660/BjuA041578/BjuB017680/BjuA041975/BjuB041215/BjuA014534	9
GO:1901700	response to oxygen-containing compound	9/4351	26/43365	0.000650741	0.0145139	0.0130515	BjuB040299/BjuO010435/BjuO001475/BjuB017112/BjuB030306/BjuA022290/BjuB045746/BjuA007104/BjuA011146	9
GO:0016701	oxidoreductase activity, acting on single donors with incorporation of molecular oxygen	24/4351	119/43365	0.000681797	0.0149397	0.0134345	BjuB024428/novel.1993/novel.14271/BjuB000756/novel.8711/BjuA045069/BjuB025759/BjuA036565/novel.1096/BjuB022175/novel.8710/BjuA036567/BjuA044267/BjuO007994/BjuA013281/BjuB042280/BjuB044947/BjuA012463/BjuB043345/BjuO008358/BjuA022739/novel.12829/BjuA022212/BjuB000503	24
GO:0019684	photosynthesis, light reaction	8/4351	22/43365	0.00089508	0.0192751	0.017333	BjuB033668/BjuO002925/BjuA000639/BjuA032792/BjuB020896/BjuA043947/BjuO008466/novel.12198	8
GO:0005730	nucleolus	6/4351	13/43365	0.000934441	0.019452	0.0174921	BjuA032794/BjuB046796/BjuA009029/BjuA000643/BjuB020902/BjuO004974	6
GO:0008199	ferric iron binding	6/4351	13/43365	0.000934441	0.019452	0.0174921	BjuB023614/BjuB045908/BjuA026560/BjuA008818/BjuB022481/BjuA035772	6
GO:0051186	cofactor metabolic process	49/4351	313/43365	0.00118578	0.0240166	0.0215968	BjuA003312/BjuB008266/BjuA017707/BjuA047348/BjuB046516/BjuB044064/BjuA045534/novel.636/BjuA045467/novel.12410/BjuA036692/BjuA038134/BjuB014375/BjuA016623/novel.5681/BjuB020520/BjuB042606/BjuB042439/BjuA006538/BjuA025040/BjuB019516/BjuB006972/novel.423/BjuA004585/BjuB037976/BjuB021311/novel.13185/BjuB005789/BjuB040267/BjuA023747/BjuB040350/BjuA005237/BjuB036893/novel.13906/BjuB008607/novel.9976/Bj…	49
GO:1901617	organic hydroxy compound biosynthetic process	7/4351	18/43365	0.00119218	0.0240166	0.0215968	BjuB033735/BjuB036188/BjuA006538/novel.13185/novel.12371/novel.478/BjuA015915	7
GO:0072524	pyridine-containing compound metabolic process	30/4351	169/43365	0.00145307	0.0288078	0.0259053	BjuA003312/BjuA047348/BjuB044064/novel.636/novel.12410/BjuA036692/BjuA038134/BjuB014375/BjuA016623/novel.5681/BjuB042439/BjuA006538/BjuA025040/BjuB006972/novel.423/BjuA004585/novel.13185/BjuB040267/BjuB040350/BjuA005237/BjuB036893/novel.13906/BjuB008607/novel.9976/BjuB026149/BjuA019771/BjuO001463/BjuB017923/novel.15941/novel.15307	30
GO:0008652	cellular amino acid biosynthetic process	34/4351	200/43365	0.00158453	0.0309232	0.0278075	BjuA005134/BjuB008501/BjuB040875/BjuA042684/BjuB023837/BjuA002615/BjuB009068/BjuA012581/BjuA011882/BjuA041533/BjuA027907/novel.8823/BjuB048673/BjuB041905/BjuA006702/BjuB002583/BjuB010270/BjuA022691/BjuA045818/BjuO012535/BjuA040030/BjuO002956/BjuB001196/BjuA023070/BjuB047706/BjuB013046/BjuA018975/BjuB041172/BjuB004061/BjuB046996/BjuA045383/BjuA016616/BjuA004620/BjuO012098	34
GO:0015994	chlorophyll metabolic process	5/4351	10/43365	0.00165727	0.0318451	0.0286366	BjuA045534/BjuA045467/BjuB005789/BjuA025861/BjuA045749	5
GO:1901615	organic hydroxy compound metabolic process	13/4351	53/43365	0.00183373	0.0347019	0.0312055	BjuB033735/BjuB024000/BjuO001596/BjuB036188/BjuA046031/BjuA006538/novel.13185/BjuA013281/novel.12371/novel.478/BjuA015915/novel.4404/BjuB000503	13
GO:0044723	single-organism carbohydrate metabolic process	69/4351	488/43365	0.00232496	0.0433414	0.0389746	novel.14018/BjuA028012/BjuB034975/BjuA003312/BjuO007590/BjuB033735/BjuA047348/BjuB044064/BjuO008945/novel.636/BjuB024000/novel.12410/BjuA004142/BjuO001596/BjuA036692/BjuA038134/BjuB014375/BjuB038539/BjuA016623/novel.5681/BjuB036188/BjuA041683/novel.8724/BjuB015313/BjuB042439/BjuA046031/novel.9975/BjuB006972/novel.423/BjuA004585/BjuA033916/BjuB040267/BjuB040350/BjuB028639/BjuB037156/BjuA005237/Bju…	69
GO:0033014	tetrapyrrole biosynthetic process	13/4351	55/43365	0.0026164	0.0480571	0.0432152	BjuB008266/BjuA016595/novel.13580/BjuA033558/BjuB028172/BjuA040422/BjuB048473/BjuB037976/BjuB021311/BjuA023747/novel.8177/novel.4383/BjuA045749	13
GO:0010167	response to nitrate	5/4351	11/43365	0.00278795	0.0490444	0.044103	BjuB040299/BjuB017112/BjuB045746/BjuA007104/BjuA011146	5
GO:0015706	nitrate transport	5/4351	11/43365	0.00278795	0.0490444	0.044103	BjuB040299/BjuB017112/BjuB045746/BjuA007104/BjuA011146	5
GO:1901698	response to nitrogen compound	5/4351	11/43365	0.00278795	0.0490444	0.044103	BjuB040299/BjuB017112/BjuB045746/BjuA007104/BjuA011146	5
GO:0008374	O-acyltransferase activity	17/4351	82/43365	0.00287227	0.0498258	0.0448057	BjuA042684/BjuB023837/BjuB009068/BjuA027907/BjuA047032/BjuA018840/BjuB030894/BjuA018839/BjuA019653/BjuA037526/BjuA028347/BjuB047706/BjuB004061/BjuA041669/novel.13126/BjuA016616/BjuA010444	17
Cd10 vs CK in roots
ID	Description	GeneRatio	BgRatio	pvalue	p.adjust	qvalue	geneID	Count
GO:0043531	ADP binding	54/2203	365/43365	2.0316e-12	7.82263e-10	7.32562e-10	BjuB024461/novel.2026/novel.11747/novel.8811/novel.15224/novel.1499/novel.14755/BjuB039515/BjuA015118/BjuA043701/BjuA032766/BjuB028768/BjuB018170/novel.7768/BjuB043523/BjuB047364/BjuA041385/BjuB028769/novel.15219/BjuB027545/BjuA030249/BjuB037609/novel.10585/BjuA021293/BjuA038953/BjuB033491/BjuO006292/novel.15813/novel.1505/BjuB020200/BjuB034104/BjuA011313/BjuA021850/BjuA046909/BjuO012251/BjuA0249…	54
GO:0016567	protein ubiquitination	39/2203	211/43365	2.37232e-12	7.82263e-10	7.32562e-10	BjuO005826/BjuA039032/BjuA012081/BjuB032537/BjuA040746/BjuA034836/BjuB032947/BjuB023216/BjuB016286/BjuA006206/BjuB042235/BjuB004439/BjuB033038/BjuB001793/BjuA005376/BjuA023043/BjuA030365/BjuB043461/novel.9764/BjuA020771/novel.11633/BjuB007466/BjuB026725/BjuB044713/novel.4992/BjuA042795/BjuB025809/BjuA035228/BjuA010318/BjuA047060/BjuB037804/BjuA042364/BjuB044134/BjuA042277/BjuA045388/BjuA015201/Bj…	39
GO:0004842	ubiquitin-protein transferase activity	42/2203	242/43365	3.02909e-12	7.82263e-10	7.32562e-10	novel.7165/BjuO005826/BjuA039032/BjuA012081/BjuB032537/BjuA040746/BjuA034836/BjuB032947/BjuB023216/BjuB016286/BjuA006206/BjuB042235/BjuB004439/BjuB033038/BjuB001793/BjuA005376/BjuA023043/BjuA030365/BjuB043461/novel.9764/BjuA020771/novel.11633/BjuB007466/BjuB026725/BjuB044713/novel.4992/BjuA042795/novel.9180/BjuB025809/BjuA035228/BjuA010318/novel.4121/BjuA047060/BjuB037804/BjuA042364/BjuB044134/Bj…	42
GO:0019787	ubiquitin-like protein transferase activity	42/2203	242/43365	3.02909e-12	7.82263e-10	7.32562e-10	novel.7165/BjuO005826/BjuA039032/BjuA012081/BjuB032537/BjuA040746/BjuA034836/BjuB032947/BjuB023216/BjuB016286/BjuA006206/BjuB042235/BjuB004439/BjuB033038/BjuB001793/BjuA005376/BjuA023043/BjuA030365/BjuB043461/novel.9764/BjuA020771/novel.11633/BjuB007466/BjuB026725/BjuB044713/novel.4992/BjuA042795/novel.9180/BjuB025809/BjuA035228/BjuA010318/novel.4121/BjuA047060/BjuB037804/BjuA042364/BjuB044134/Bj…	42
GO:0032446	protein modification by small protein conjugation	39/2203	215/43365	4.35659e-12	9.00073e-10	8.42886e-10	BjuO005826/BjuA039032/BjuA012081/BjuB032537/BjuA040746/BjuA034836/BjuB032947/BjuB023216/BjuB016286/BjuA006206/BjuB042235/BjuB004439/BjuB033038/BjuB001793/BjuA005376/BjuA023043/BjuA030365/BjuB043461/novel.9764/BjuA020771/novel.11633/BjuB007466/BjuB026725/BjuB044713/novel.4992/BjuA042795/BjuB025809/BjuA035228/BjuA010318/BjuA047060/BjuB037804/BjuA042364/BjuB044134/BjuA042277/BjuA045388/BjuA015201/Bj…	39
GO:0005576	extracellular region	25/2203	137/43365	2.53675e-08	4.36743e-06	4.08995e-06	novel.4810/BjuA006678/BjuA046283/BjuB011656/BjuA038440/BjuA038443/novel.16577/BjuA046350/novel.10163/novel.6810/BjuB030410/BjuA003577/BjuA038444/BjuB040632/BjuA027577/novel.3080/BjuB040633/BjuA013494/BjuB014348/BjuB048954/novel.5726/BjuB040518/novel.3784/BjuA003575/BjuA003845	25
GO:0016762	xyloglucan:xyloglucosyl transferase activity	21/2203	104/43365	5.30004e-08	6.2034e-06	5.80927e-06	BjuA006678/BjuA046283/BjuB011656/BjuA038440/BjuA038443/novel.16577/BjuA046350/novel.10163/novel.6810/BjuA003577/BjuA038444/BjuB040632/novel.3080/BjuB040633/BjuA013494/BjuB014348/BjuB048954/novel.5726/BjuB040518/BjuA003575/BjuA003845	21
GO:0048046	apoplast	21/2203	104/43365	5.30004e-08	6.2034e-06	5.80927e-06	BjuA006678/BjuA046283/BjuB011656/BjuA038440/BjuA038443/novel.16577/BjuA046350/novel.10163/novel.6810/BjuA003577/BjuA038444/BjuB040632/novel.3080/BjuB040633/BjuA013494/BjuB014348/BjuB048954/novel.5726/BjuB040518/BjuA003575/BjuA003845	21
GO:0070647	protein modification by small protein conjugation or removal	42/2203	331/43365	5.40471e-08	6.2034e-06	5.80927e-06	BjuO005826/BjuA039032/BjuA024924/BjuA012081/BjuB032537/BjuA040746/BjuA034836/BjuB032947/BjuB023216/BjuB016286/BjuA006206/BjuB042235/BjuB004439/BjuB033038/BjuB001793/BjuA005376/BjuA023043/BjuA030365/BjuB043461/novel.9764/BjuA020771/novel.11633/BjuB007466/BjuB026725/novel.827/BjuB044713/novel.4992/BjuA042795/BjuB011789/BjuB025809/BjuA035228/BjuA010318/BjuA047060/BjuB037804/BjuA042364/BjuB044134/Bju…	42
GO:0071944	cell periphery	55/2203	498/43365	6.82088e-08	7.04597e-06	6.5983e-06	BjuO002430/BjuA024865/BjuA010723/novel.1280/BjuA020531/BjuB008939/BjuA006678/novel.437/BjuB044249/BjuA046191/BjuA046283/BjuB023568/BjuB011656/BjuA020786/BjuA038440/BjuA006616/BjuA038443/BjuB023380/novel.16577/BjuA046350/BjuA038918/novel.10163/BjuB002618/novel.6810/BjuB029387/BjuB043425/BjuO002271/BjuA030405/BjuO013299/BjuB011731/BjuA003577/BjuA038444/BjuB040632/BjuO001487/BjuA012026/BjuB023881/Bj…	55
GO:0005199	structural constituent of cell wall	11/2203	30/43365	1.26281e-07	1.1859e-05	1.11055e-05	novel.10637/BjuA035702/novel.13156/BjuB022528/novel.13464/BjuB003008/novel.10831/BjuA030062/novel.11111/novel.15373/novel.6029	11
GO:0044262	cellular carbohydrate metabolic process	47/2203	405/43365	1.39965e-07	1.20486e-05	1.12831e-05	BjuO001596/BjuB014201/BjuB038527/BjuA006678/BjuB044929/BjuA009160/BjuA046283/BjuB011656/BjuA032666/BjuA020786/BjuA008995/BjuA007363/BjuA038440/BjuA038443/BjuB023380/novel.16577/BjuA046350/novel.10163/BjuA022102/novel.6810/BjuA047189/BjuB036193/BjuA003577/BjuA038444/BjuB040632/BjuB040221/novel.10199/novel.1925/BjuA046154/BjuB033735/BjuB021948/novel.3080/BjuB040633/BjuB030962/BjuA045700/BjuA009150/…	47
GO:0009664	plant-type cell wall organization	16/2203	70/43365	3.39061e-07	2.50179e-05	2.34283e-05	novel.10637/BjuA005021/BjuB007266/BjuA045227/BjuA035702/novel.13156/BjuB022528/novel.13464/BjuB003008/novel.10831/BjuA030062/novel.11111/BjuB044552/novel.15373/BjuB007702/novel.6029	16
GO:0071669	plant-type cell wall organization or biogenesis	16/2203	70/43365	3.39061e-07	2.50179e-05	2.34283e-05	novel.10637/BjuA005021/BjuB007266/BjuA045227/BjuA035702/novel.13156/BjuB022528/novel.13464/BjuB003008/novel.10831/BjuA030062/novel.11111/BjuB044552/novel.15373/BjuB007702/novel.6029	16
GO:0006073	cellular glucan metabolic process	33/2203	248/43365	4.67061e-07	2.83808e-05	2.65777e-05	BjuB014201/BjuB038527/BjuA006678/BjuB044929/BjuA046283/BjuB011656/BjuA032666/BjuA020786/BjuA008995/BjuA038440/BjuA038443/BjuB023380/novel.16577/BjuA046350/novel.10163/novel.6810/BjuA047189/BjuA003577/BjuA038444/BjuB040632/novel.10199/BjuA046154/novel.3080/BjuB040633/BjuA009150/BjuA013494/BjuB014348/BjuB048954/novel.5726/BjuB035647/BjuB040518/BjuA003575/BjuA003845	33
GO:0044042	glucan metabolic process	33/2203	248/43365	4.67061e-07	2.83808e-05	2.65777e-05	BjuB014201/BjuB038527/BjuA006678/BjuB044929/BjuA046283/BjuB011656/BjuA032666/BjuA020786/BjuA008995/BjuA038440/BjuA038443/BjuB023380/novel.16577/BjuA046350/novel.10163/novel.6810/BjuA047189/BjuA003577/BjuA038444/BjuB040632/novel.10199/BjuA046154/novel.3080/BjuB040633/BjuA009150/BjuA013494/BjuB014348/BjuB048954/novel.5726/BjuB035647/BjuB040518/BjuA003575/BjuA003845	33
GO:0044264	cellular polysaccharide metabolic process	33/2203	248/43365	4.67061e-07	2.83808e-05	2.65777e-05	BjuB014201/BjuB038527/BjuA006678/BjuB044929/BjuA046283/BjuB011656/BjuA032666/BjuA020786/BjuA008995/BjuA038440/BjuA038443/BjuB023380/novel.16577/BjuA046350/novel.10163/novel.6810/BjuA047189/BjuA003577/BjuA038444/BjuB040632/novel.10199/BjuA046154/novel.3080/BjuB040633/BjuA009150/BjuA013494/BjuB014348/BjuB048954/novel.5726/BjuB035647/BjuB040518/BjuA003575/BjuA003845	33
GO:0005976	polysaccharide metabolic process	35/2203	282/43365	1.12679e-06	6.46655e-05	6.0557e-05	BjuB004410/BjuB014201/BjuB038527/BjuB025327/BjuA006678/BjuB044929/BjuA046283/BjuB011656/BjuA032666/BjuA020786/BjuA008995/BjuA038440/BjuA038443/BjuB023380/novel.16577/BjuA046350/novel.10163/novel.6810/BjuA047189/BjuA003577/BjuA038444/BjuB040632/novel.10199/BjuA046154/novel.3080/BjuB040633/BjuA009150/BjuA013494/BjuB014348/BjuB048954/novel.5726/BjuB035647/BjuB040518/BjuA003575/BjuA003845	35
GO:0004601	peroxidase activity	39/2203	346/43365	3.18019e-06	0.000172902	0.000161917	BjuA000905/novel.2532/BjuB017399/novel.14492/BjuB026913/BjuA041236/BjuB042889/BjuB015150/novel.6580/BjuA028521/BjuA045562/BjuB011348/BjuB048946/BjuA013503/novel.12196/BjuA026394/BjuB011752/BjuA041875/BjuB042495/BjuB034912/BjuB023459/novel.10420/BjuA010582/novel.8474/BjuB048947/novel.8849/BjuA045974/BjuA013504/BjuB045664/BjuA034692/BjuA004396/BjuA011519/BjuA037164/novel.3705/BjuA046566/BjuB038254/…	39
GO:0006952	defense response	24/2203	166/43365	3.85785e-06	0.000199258	0.000186598	BjuB008036/BjuA011559/BjuB033377/BjuB027816/BjuA027433/BjuO013511/BjuO005956/BjuB016601/BjuB026988/BjuB020702/BjuA017238/BjuA010509/BjuB016562/BjuB018743/BjuA037075/BjuA023062/novel.7148/BjuB008210/BjuA010456/BjuB002122/BjuA017199/BjuA010476/BjuB027058/novel.14884	24
GO:0016684	oxidoreductase activity, acting on peroxide as acceptor	39/2203	357/43365	6.71674e-06	0.000330399	0.000309408	BjuA000905/novel.2532/BjuB017399/novel.14492/BjuB026913/BjuA041236/BjuB042889/BjuB015150/novel.6580/BjuA028521/BjuA045562/BjuB011348/BjuB048946/BjuA013503/novel.12196/BjuA026394/BjuB011752/BjuA041875/BjuB042495/BjuB034912/BjuB023459/novel.10420/BjuA010582/novel.8474/BjuB048947/novel.8849/BjuA045974/BjuA013504/BjuB045664/BjuA034692/BjuA004396/BjuA011519/BjuA037164/novel.3705/BjuA046566/BjuB038254/…	39
GO:0016209	antioxidant activity	39/2203	378/43365	2.50284e-05	0.00108421	0.00101533	BjuA000905/novel.2532/BjuB017399/novel.14492/BjuB026913/BjuA041236/BjuB042889/BjuB015150/novel.6580/BjuA028521/BjuA045562/BjuB011348/BjuB048946/BjuA013503/novel.12196/BjuA026394/BjuB011752/BjuA041875/BjuB042495/BjuB034912/BjuB023459/novel.10420/BjuA010582/novel.8474/BjuB048947/novel.8849/BjuA045974/BjuA013504/BjuB045664/BjuA034692/BjuA004396/BjuA011519/BjuA037164/novel.3705/BjuA046566/BjuB038254/…	39
GO:0005516	calmodulin binding	14/2203	76/43365	2.58004e-05	0.00108421	0.00101533	novel.10058/BjuB033004/BjuA029970/BjuA022922/BjuB020489/BjuA023789/novel.3063/BjuA015123/BjuB001436/BjuB043048/BjuA027822/BjuB030194/BjuA043482/BjuB039846	14
GO:0005618	cell wall	35/2203	325/43365	2.62394e-05	0.00108421	0.00101533	BjuO002430/BjuA024865/BjuA010723/BjuA006678/BjuA046191/BjuA046283/BjuB011656/BjuA038440/BjuA038443/novel.16577/BjuA046350/novel.10163/novel.6810/BjuB029387/BjuO002271/BjuA003577/BjuA038444/BjuB040632/BjuO001487/novel.3080/BjuB040633/BjuA033914/BjuA013494/BjuB014348/BjuB048954/BjuA036509/novel.5726/BjuO010259/BjuB027018/BjuO006579/BjuB033692/BjuB040518/BjuA003575/BjuB048599/BjuA003845	35
GO:0030312	external encapsulating structure	35/2203	325/43365	2.62394e-05	0.00108421	0.00101533	BjuO002430/BjuA024865/BjuA010723/BjuA006678/BjuA046191/BjuA046283/BjuB011656/BjuA038440/BjuA038443/novel.16577/BjuA046350/novel.10163/novel.6810/BjuB029387/BjuO002271/BjuA003577/BjuA038444/BjuB040632/BjuO001487/novel.3080/BjuB040633/BjuA033914/BjuA013494/BjuB014348/BjuB048954/BjuA036509/novel.5726/BjuO010259/BjuB027018/BjuO006579/BjuB033692/BjuB040518/BjuA003575/BjuB048599/BjuA003845	35
GO:0006979	response to oxidative stress	32/2203	303/43365	8.24263e-05	0.00327486	0.00306679	BjuA000905/novel.2532/BjuB017399/BjuB026913/BjuA041236/BjuB015150/novel.6580/BjuA028521/BjuB048946/BjuA013503/novel.12196/BjuA026394/BjuA041875/BjuB042495/BjuB034912/BjuB023459/BjuA010582/novel.8474/BjuB048947/novel.8849/BjuA045974/BjuA013504/BjuA034692/BjuA004396/BjuA011519/BjuA037164/novel.3705/BjuA046566/BjuB038254/novel.10906/BjuA046779/BjuA046814	32
GO:0009733	response to auxin	24/2203	203/43365	0.00011087	0.00409748	0.00383714	BjuB034064/BjuB023013/BjuA022255/BjuA017588/BjuB002424/BjuA042175/BjuO001355/BjuO010407/BjuB006003/BjuB006005/BjuB005803/BjuA029472/BjuA029471/BjuA022074/BjuA044717/BjuB003412/BjuO008944/BjuA016155/BjuA018977/BjuA022594/BjuO006075/BjuA038182/BjuB042338/BjuB048726	24
GO:0045229	external encapsulating structure organization	30/2203	282/43365	0.000118648	0.00409748	0.00383714	BjuO002430/novel.10637/BjuA024865/BjuA010723/BjuA005021/BjuA046191/BjuB007266/BjuA045227/BjuB029387/BjuO002271/BjuO001487/BjuA035702/novel.13156/BjuB022528/novel.13464/BjuB003008/BjuA033914/novel.10831/BjuA036509/BjuA030062/BjuO010259/novel.11111/BjuB044552/novel.15373/BjuB027018/BjuO006579/BjuB033692/BjuB048599/BjuB007702/novel.6029	30
GO:0071555	cell wall organization	30/2203	282/43365	0.000118648	0.00409748	0.00383714	BjuO002430/novel.10637/BjuA024865/BjuA010723/BjuA005021/BjuA046191/BjuB007266/BjuA045227/BjuB029387/BjuO002271/BjuO001487/BjuA035702/novel.13156/BjuB022528/novel.13464/BjuB003008/BjuA033914/novel.10831/BjuA036509/BjuA030062/BjuO010259/novel.11111/BjuB044552/novel.15373/BjuB027018/BjuO006579/BjuB033692/BjuB048599/BjuB007702/novel.6029	30
GO:0071554	cell wall organization or biogenesis	37/2203	378/43365	0.000118997	0.00409748	0.00383714	BjuA010658/BjuA010656/BjuB016906/BjuO002430/BjuA042518/novel.10637/BjuA024865/BjuA017886/BjuA010723/BjuA005021/BjuA046191/BjuB007266/BjuA045227/BjuB029387/BjuO002271/BjuO001487/BjuA035702/novel.13156/BjuB022528/novel.13464/BjuB003008/BjuA033914/novel.10831/BjuB023723/BjuA036509/BjuA030062/BjuO010259/novel.11111/BjuB044552/novel.15373/BjuB027018/BjuO006579/BjuB033692/BjuB048599/BjuB007702/novel.60…	37
GO:0009719	response to endogenous stimulus	28/2203	277/43365	0.000452525	0.0141162	0.0132193	BjuB034064/BjuB023013/BjuA022255/BjuA017588/BjuB002424/BjuA042175/BjuO001355/BjuO010407/BjuB006003/BjuB006005/BjuB005803/BjuA029472/BjuA029471/BjuA022074/BjuA044717/BjuB003412/BjuO008944/BjuA016155/BjuA018977/BjuA022594/BjuO006075/novel.15973/BjuA038182/BjuB014200/BjuB043964/BjuA012362/BjuB042338/BjuB048726	28
GO:0009725	response to hormone	28/2203	277/43365	0.000452525	0.0141162	0.0132193	BjuB034064/BjuB023013/BjuA022255/BjuA017588/BjuB002424/BjuA042175/BjuO001355/BjuO010407/BjuB006003/BjuB006005/BjuB005803/BjuA029472/BjuA029471/BjuA022074/BjuA044717/BjuB003412/BjuO008944/BjuA016155/BjuA018977/BjuA022594/BjuO006075/novel.15973/BjuA038182/BjuB014200/BjuB043964/BjuA012362/BjuB042338/BjuB048726	28
GO:0010033	response to organic substance	28/2203	277/43365	0.000452525	0.0141162	0.0132193	BjuB034064/BjuB023013/BjuA022255/BjuA017588/BjuB002424/BjuA042175/BjuO001355/BjuO010407/BjuB006003/BjuB006005/BjuB005803/BjuA029472/BjuA029471/BjuA022074/BjuA044717/BjuB003412/BjuO008944/BjuA016155/BjuA018977/BjuA022594/BjuO006075/novel.15973/BjuA038182/BjuB014200/BjuB043964/BjuA012362/BjuB042338/BjuB048726	28
GO:0120009	intermembrane lipid transfer	6/2203	21/43365	0.000478283	0.0141162	0.0132193	BjuO012142/BjuA016562/BjuA026062/BjuA005715/BjuA018495/BjuA043104	6
GO:0120013	intermembrane lipid transfer activity	6/2203	21/43365	0.000478283	0.0141162	0.0132193	BjuO012142/BjuA016562/BjuA026062/BjuA005715/BjuA018495/BjuA043104	6
GO:0000145	exocyst	13/2203	91/43365	0.000683111	0.0180937	0.0169441	novel.1280/BjuB044249/BjuB023568/BjuA006616/BjuA038918/BjuB002618/BjuO013299/BjuB011731/BjuA012026/BjuB023881/BjuA037360/BjuA026324/BjuA006590	13
GO:0005938	cell cortex	13/2203	91/43365	0.000683111	0.0180937	0.0169441	novel.1280/BjuB044249/BjuB023568/BjuA006616/BjuA038918/BjuB002618/BjuO013299/BjuB011731/BjuA012026/BjuB023881/BjuA037360/BjuA026324/BjuA006590	13
GO:0044448	cell cortex part	13/2203	91/43365	0.000683111	0.0180937	0.0169441	novel.1280/BjuB044249/BjuB023568/BjuA006616/BjuA038918/BjuB002618/BjuO013299/BjuB011731/BjuA012026/BjuB023881/BjuA037360/BjuA026324/BjuA006590	13
GO:0099568	cytoplasmic region	13/2203	91/43365	0.000683111	0.0180937	0.0169441	novel.1280/BjuB044249/BjuB023568/BjuA006616/BjuA038918/BjuB002618/BjuO013299/BjuB011731/BjuA012026/BjuB023881/BjuA037360/BjuA026324/BjuA006590	13
GO:0005319	lipid transporter activity	6/2203	25/43365	0.00131082	0.033852	0.0317013	BjuO012142/BjuA016562/BjuA026062/BjuA005715/BjuA018495/BjuA043104	6
GO:0016702	oxidoreductase activity, acting on single donors with incorporation of molecular oxygen, incorporation of two atoms of oxygen	13/2203	99/43365	0.00151538	0.0381802	0.0357544	BjuA022739/novel.12829/BjuB032359/BjuB029964/BjuB042280/novel.1140/BjuB043345/BjuA044267/BjuB010880/BjuA030504/BjuB044947/novel.5180/BjuO008358	13
GO:0008883	glutamyl-tRNA reductase activity	4/2203	11/43365	0.0016431	0.0404124	0.0378448	BjuB048473/novel.4383/novel.8177/BjuA037132	4
Cd30 vs CK in roots
ID	Description	GeneRatio	BgRatio	pvalue	p.adjust	qvalue	geneID	Count
GO:0016567	protein ubiquitination	46/3188	211/43365	2.1294e-11	2.2972e-08	2.06289e-08	BjuB007782/novel.8093/BjuB004439/BjuB032537/BjuA034836/BjuA040746/BjuA006206/BjuB016286/BjuB001793/BjuB026725/BjuB007466/BjuB025809/BjuB023216/BjuB006519/BjuB032947/BjuA030365/BjuA023043/BjuA020771/BjuB042235/BjuB041720/BjuA030004/BjuB033038/novel.4992/BjuA042795/BjuA040357/BjuB039556/BjuA035228/BjuB016815/BjuB044713/BjuB039533/BjuB043461/BjuA045388/BjuB025346/BjuB026328/BjuA036250/BjuA005376/Bju…	46
GO:0032446	protein modification by small protein conjugation	46/3188	215/43365	4.19196e-11	2.2972e-08	2.06289e-08	BjuB007782/novel.8093/BjuB004439/BjuB032537/BjuA034836/BjuA040746/BjuA006206/BjuB016286/BjuB001793/BjuB026725/BjuB007466/BjuB025809/BjuB023216/BjuB006519/BjuB032947/BjuA030365/BjuA023043/BjuA020771/BjuB042235/BjuB041720/BjuA030004/BjuB033038/novel.4992/BjuA042795/BjuA040357/BjuB039556/BjuA035228/BjuB016815/BjuB044713/BjuB039533/BjuB043461/BjuA045388/BjuB025346/BjuB026328/BjuA036250/BjuA005376/Bju…	46
GO:0004842	ubiquitin-protein transferase activity	48/3188	242/43365	2.54424e-10	6.97122e-08	6.26017e-08	BjuB007782/novel.8093/BjuB004439/BjuB032537/BjuA034836/BjuA040746/BjuA006206/BjuB016286/BjuB001793/BjuB026725/BjuB007466/BjuB025809/BjuB023216/BjuB006519/BjuB032947/BjuA030365/BjuA023043/novel.9180/BjuA020771/BjuB042235/BjuB041720/BjuA030004/BjuB033038/novel.4992/novel.4121/BjuA042795/BjuA040357/BjuB039556/BjuA035228/BjuB016815/BjuB044713/BjuB039533/BjuB043461/BjuA045388/BjuB025346/BjuB026328/Bju…	48
GO:0019787	ubiquitin-like protein transferase activity	48/3188	242/43365	2.54424e-10	6.97122e-08	6.26017e-08	BjuB007782/novel.8093/BjuB004439/BjuB032537/BjuA034836/BjuA040746/BjuA006206/BjuB016286/BjuB001793/BjuB026725/BjuB007466/BjuB025809/BjuB023216/BjuB006519/BjuB032947/BjuA030365/BjuA023043/novel.9180/BjuA020771/BjuB042235/BjuB041720/BjuA030004/BjuB033038/novel.4992/novel.4121/BjuA042795/BjuA040357/BjuB039556/BjuA035228/BjuB016815/BjuB044713/BjuB039533/BjuB043461/BjuA045388/BjuB025346/BjuB026328/Bju…	48
GO:0008061	chitin binding	15/3188	36/43365	1.20687e-08	2.63271e-06	2.36418e-06	BjuA010656/BjuB016906/BjuB016909/BjuA011560/BjuB008035/BjuA010658/BjuA017886/BjuO001980/BjuA020371/BjuA006109/BjuB016912/BjuB027046/BjuB008588/BjuB023723/BjuB046249	15
GO:0004568	chitinase activity	18/3188	55/43365	3.84337e-08	2.63271e-06	2.36418e-06	BjuA010656/BjuB016906/BjuB016909/BjuA010658/BjuA017886/BjuO001980/BjuA020371/BjuB043883/BjuA042518/BjuO011270/BjuA006109/BjuA031440/BjuB016912/BjuB027046/BjuB008588/BjuB023723/BjuB023721/BjuB046249	18
GO:0006022	aminoglycan metabolic process	18/3188	55/43365	3.84337e-08	2.63271e-06	2.36418e-06	BjuA010656/BjuB016906/BjuB016909/BjuA010658/BjuA017886/BjuO001980/BjuA020371/BjuB043883/BjuA042518/BjuO011270/BjuA006109/BjuA031440/BjuB016912/BjuB027046/BjuB008588/BjuB023723/BjuB023721/BjuB046249	18
GO:0006026	aminoglycan catabolic process	18/3188	55/43365	3.84337e-08	2.63271e-06	2.36418e-06	BjuA010656/BjuB016906/BjuB016909/BjuA010658/BjuA017886/BjuO001980/BjuA020371/BjuB043883/BjuA042518/BjuO011270/BjuA006109/BjuA031440/BjuB016912/BjuB027046/BjuB008588/BjuB023723/BjuB023721/BjuB046249	18
GO:0006030	chitin metabolic process	18/3188	55/43365	3.84337e-08	2.63271e-06	2.36418e-06	BjuA010656/BjuB016906/BjuB016909/BjuA010658/BjuA017886/BjuO001980/BjuA020371/BjuB043883/BjuA042518/BjuO011270/BjuA006109/BjuA031440/BjuB016912/BjuB027046/BjuB008588/BjuB023723/BjuB023721/BjuB046249	18
GO:0006032	chitin catabolic process	18/3188	55/43365	3.84337e-08	2.63271e-06	2.36418e-06	BjuA010656/BjuB016906/BjuB016909/BjuA010658/BjuA017886/BjuO001980/BjuA020371/BjuB043883/BjuA042518/BjuO011270/BjuA006109/BjuA031440/BjuB016912/BjuB027046/BjuB008588/BjuB023723/BjuB023721/BjuB046249	18
GO:0006040	amino sugar metabolic process	18/3188	55/43365	3.84337e-08	2.63271e-06	2.36418e-06	BjuA010656/BjuB016906/BjuB016909/BjuA010658/BjuA017886/BjuO001980/BjuA020371/BjuB043883/BjuA042518/BjuO011270/BjuA006109/BjuA031440/BjuB016912/BjuB027046/BjuB008588/BjuB023723/BjuB023721/BjuB046249	18
GO:0016998	cell wall macromolecule catabolic process	18/3188	55/43365	3.84337e-08	2.63271e-06	2.36418e-06	BjuA010656/BjuB016906/BjuB016909/BjuA010658/BjuA017886/BjuO001980/BjuA020371/BjuB043883/BjuA042518/BjuO011270/BjuA006109/BjuA031440/BjuB016912/BjuB027046/BjuB008588/BjuB023723/BjuB023721/BjuB046249	18
GO:0044036	cell wall macromolecule metabolic process	18/3188	55/43365	3.84337e-08	2.63271e-06	2.36418e-06	BjuA010656/BjuB016906/BjuB016909/BjuA010658/BjuA017886/BjuO001980/BjuA020371/BjuB043883/BjuA042518/BjuO011270/BjuA006109/BjuA031440/BjuB016912/BjuB027046/BjuB008588/BjuB023723/BjuB023721/BjuB046249	18
GO:0046348	amino sugar catabolic process	18/3188	55/43365	3.84337e-08	2.63271e-06	2.36418e-06	BjuA010656/BjuB016906/BjuB016909/BjuA010658/BjuA017886/BjuO001980/BjuA020371/BjuB043883/BjuA042518/BjuO011270/BjuA006109/BjuA031440/BjuB016912/BjuB027046/BjuB008588/BjuB023723/BjuB023721/BjuB046249	18
GO:1901071	glucosamine-containing compound metabolic process	18/3188	55/43365	3.84337e-08	2.63271e-06	2.36418e-06	BjuA010656/BjuB016906/BjuB016909/BjuA010658/BjuA017886/BjuO001980/BjuA020371/BjuB043883/BjuA042518/BjuO011270/BjuA006109/BjuA031440/BjuB016912/BjuB027046/BjuB008588/BjuB023723/BjuB023721/BjuB046249	18
GO:1901072	glucosamine-containing compound catabolic process	18/3188	55/43365	3.84337e-08	2.63271e-06	2.36418e-06	BjuA010656/BjuB016906/BjuB016909/BjuA010658/BjuA017886/BjuO001980/BjuA020371/BjuB043883/BjuA042518/BjuO011270/BjuA006109/BjuA031440/BjuB016912/BjuB027046/BjuB008588/BjuB023723/BjuB023721/BjuB046249	18
GO:0006855	drug transmembrane transport	37/3188	199/43365	1.55177e-07	8.09875e-06	7.2727e-06	BjuA000554/BjuB007945/BjuA025510/BjuB048816/BjuB047240/BjuA040413/BjuA028168/novel.1679/BjuB043161/BjuA005729/novel.13566/novel.11731/BjuA033405/BjuA010172/BjuB041177/BjuB044861/BjuA011898/BjuB010979/BjuA038104/novel.9855/BjuB012108/BjuB043163/BjuA014081/BjuB040542/BjuA023098/BjuB038351/BjuA018434/BjuB043162/BjuO000363/BjuB020742/BjuA004461/BjuO005191/BjuA013046/novel.11027/BjuB022343/novel.1467/…	37
GO:0015238	drug transmembrane transporter activity	37/3188	199/43365	1.55177e-07	8.09875e-06	7.2727e-06	BjuA000554/BjuB007945/BjuA025510/BjuB048816/BjuB047240/BjuA040413/BjuA028168/novel.1679/BjuB043161/BjuA005729/novel.13566/novel.11731/BjuA033405/BjuA010172/BjuB041177/BjuB044861/BjuA011898/BjuB010979/BjuA038104/novel.9855/BjuB012108/BjuB043163/BjuA014081/BjuB040542/BjuA023098/BjuB038351/BjuA018434/BjuB043162/BjuO000363/BjuB020742/BjuA004461/BjuO005191/BjuA013046/novel.11027/BjuB022343/novel.1467/…	37
GO:0015893	drug transport	37/3188	199/43365	1.55177e-07	8.09875e-06	7.2727e-06	BjuA000554/BjuB007945/BjuA025510/BjuB048816/BjuB047240/BjuA040413/BjuA028168/novel.1679/BjuB043161/BjuA005729/novel.13566/novel.11731/BjuA033405/BjuA010172/BjuB041177/BjuB044861/BjuA011898/BjuB010979/BjuA038104/novel.9855/BjuB012108/BjuB043163/BjuA014081/BjuB040542/BjuA023098/BjuB038351/BjuA018434/BjuB043162/BjuO000363/BjuB020742/BjuA004461/BjuO005191/BjuA013046/novel.11027/BjuB022343/novel.1467/…	37
GO:0042493	response to drug	37/3188	199/43365	1.55177e-07	8.09875e-06	7.2727e-06	BjuA000554/BjuB007945/BjuA025510/BjuB048816/BjuB047240/BjuA040413/BjuA028168/novel.1679/BjuB043161/BjuA005729/novel.13566/novel.11731/BjuA033405/BjuA010172/BjuB041177/BjuB044861/BjuA011898/BjuB010979/BjuA038104/novel.9855/BjuB012108/BjuB043163/BjuA014081/BjuB040542/BjuA023098/BjuB038351/BjuA018434/BjuB043162/BjuO000363/BjuB020742/BjuA004461/BjuO005191/BjuA013046/novel.11027/BjuB022343/novel.1467/…	37
GO:0090484	drug transporter activity	37/3188	199/43365	1.55177e-07	8.09875e-06	7.2727e-06	BjuA000554/BjuB007945/BjuA025510/BjuB048816/BjuB047240/BjuA040413/BjuA028168/novel.1679/BjuB043161/BjuA005729/novel.13566/novel.11731/BjuA033405/BjuA010172/BjuB041177/BjuB044861/BjuA011898/BjuB010979/BjuA038104/novel.9855/BjuB012108/BjuB043163/BjuA014081/BjuB040542/BjuA023098/BjuB038351/BjuA018434/BjuB043162/BjuO000363/BjuB020742/BjuA004461/BjuO005191/BjuA013046/novel.11027/BjuB022343/novel.1467/…	37
GO:0005576	extracellular region	29/3188	137/43365	1.96198e-07	9.77422e-06	8.77728e-06	novel.15341/BjuA028396/novel.3783/novel.9227/BjuA041710/novel.15340/BjuA038440/novel.16577/novel.6810/BjuA046283/BjuB030410/BjuO011648/BjuB017787/BjuA046350/BjuA027577/BjuA035178/novel.10163/BjuB014348/BjuB027461/BjuA038444/BjuB040632/BjuB011656/novel.3080/BjuA003577/BjuA004416/BjuA006678/BjuB040633/BjuA038443/BjuA014282	29
GO:0051704	multi-organism process	25/3188	108/43365	2.21953e-07	1.05766e-05	9.49777e-06	BjuA011559/BjuA011560/BjuB008035/BjuA040059/BjuB048707/BjuB008036/BjuB033377/BjuA037261/BjuA033417/BjuA037074/BjuB013806/BjuB041380/BjuA011214/BjuA020059/BjuA011366/BjuA030032/novel.575/BjuB013808/BjuB040408/BjuA040571/BjuA014288/BjuB028624/BjuA004653/BjuB048398/novel.12502	25
GO:0008199	ferric iron binding	8/3188	13/43365	7.77927e-07	3.55253e-05	3.19018e-05	BjuB023614/BjuA020535/BjuB045908/BjuA026560/BjuB022481/BjuA008818/BjuA035772/BjuB019231	8
GO:0006066	alcohol metabolic process	14/3188	45/43365	2.46702e-06	0.000103994	9.33873e-05	BjuA041068/BjuB024000/BjuB012504/BjuB036188/BjuO001596/BjuA041837/BjuB033734/BjuB015109/BjuB033735/novel.4404/BjuB000503/BjuA013281/BjuB021582/BjuA012944	14
GO:0019751	polyol metabolic process	14/3188	45/43365	2.46702e-06	0.000103994	9.33873e-05	BjuA041068/BjuB024000/BjuB012504/BjuB036188/BjuO001596/BjuA041837/BjuB033734/BjuB015109/BjuB033735/novel.4404/BjuB000503/BjuA013281/BjuB021582/BjuA012944	14
GO:1901136	carbohydrate derivative catabolic process	18/3188	76/43365	7.52169e-06	0.000305325	0.000274183	BjuA010656/BjuB016906/BjuB016909/BjuA010658/BjuA017886/BjuO001980/BjuA020371/BjuB043883/BjuA042518/BjuO011270/BjuA006109/BjuA031440/BjuB016912/BjuB027046/BjuB008588/BjuB023723/BjuB023721/BjuB046249	18
GO:0006952	defense response	29/3188	166/43365	1.14738e-05	0.000435259	0.000390864	BjuA011559/BjuA011560/BjuB008035/BjuB002120/BjuB008036/novel.1130/BjuB027816/BjuB040176/BjuB033377/BjuA037261/novel.15706/BjuB026988/BjuA017238/BjuO013511/BjuB016601/BjuO005956/BjuB018743/BjuA010509/BjuB020702/BjuB016562/BjuA023062/BjuA010456/BjuA008672/BjuA011366/novel.6554/BjuB008210/BjuB031288/BjuB016563/BjuB030354	29
GO:0070647	protein modification by small protein conjugation or removal	47/3188	331/43365	1.15169e-05	0.000435259	0.000390864	BjuB007782/novel.8093/BjuB004439/BjuB032537/BjuA034836/BjuA040746/BjuA006206/BjuB016286/BjuB001793/BjuB026725/BjuB007466/BjuB025809/BjuB023216/BjuB006519/BjuB032947/BjuA030365/BjuA023043/BjuA020771/BjuB042235/BjuB041720/BjuA030004/BjuB033038/novel.4992/BjuA042795/BjuA040357/BjuB039556/BjuA035228/BjuB016815/BjuB044713/BjuB039533/BjuB043461/BjuA045388/BjuB025346/BjuB026328/BjuA036250/BjuA005376/Bju…	47
GO:0043207	response to external biotic stimulus	7/3188	13/43365	1.3308e-05	0.000455801	0.00040931	BjuA011559/BjuA011560/BjuB008035/BjuB008036/BjuB033377/BjuA037261/BjuA011366	7
GO:0051707	response to other organism	7/3188	13/43365	1.3308e-05	0.000455801	0.00040931	BjuA011559/BjuA011560/BjuB008035/BjuB008036/BjuB033377/BjuA037261/BjuA011366	7
GO:0098542	defense response to other organism	7/3188	13/43365	1.3308e-05	0.000455801	0.00040931	BjuA011559/BjuA011560/BjuB008035/BjuB008036/BjuB033377/BjuA037261/BjuA011366	7
GO:0016762	xyloglucan:xyloglucosyl transferase activity	21/3188	104/43365	1.93997e-05	0.000625354	0.000561569	BjuA028396/BjuA041710/BjuA038440/novel.16577/novel.6810/BjuA046283/BjuO011648/BjuA046350/novel.10163/BjuB014348/BjuB027461/BjuA038444/BjuB040632/BjuB011656/novel.3080/BjuA003577/BjuA004416/BjuA006678/BjuB040633/BjuA038443/BjuA014282	21
GO:0048046	apoplast	21/3188	104/43365	1.93997e-05	0.000625354	0.000561569	BjuA028396/BjuA041710/BjuA038440/novel.16577/novel.6810/BjuA046283/BjuO011648/BjuA046350/novel.10163/BjuB014348/BjuB027461/BjuA038444/BjuB040632/BjuB011656/novel.3080/BjuA003577/BjuA004416/BjuA006678/BjuB040633/BjuA038443/BjuA014282	21
GO:1901615	organic hydroxy compound metabolic process	14/3188	53/43365	2.03202e-05	0.000636312	0.00057141	BjuA041068/BjuB024000/BjuB012504/BjuB036188/BjuO001596/BjuA041837/BjuB033734/BjuB015109/BjuB033735/novel.4404/BjuB000503/BjuA013281/BjuB021582/BjuA012944	14
GO:0044262	cellular carbohydrate metabolic process	53/3188	405/43365	3.38963e-05	0.00103195	0.000926696	BjuA041068/BjuB024000/BjuB012504/BjuB036188/BjuA028012/BjuA028396/BjuB045826/BjuO001596/BjuA041710/BjuA042587/BjuA009160/BjuA038440/novel.16577/novel.6810/BjuA046283/BjuO011648/BjuA046350/BjuB036193/BjuB033734/BjuA022102/novel.10163/BjuB014348/BjuB027461/BjuA007363/BjuA047189/novel.1925/BjuA038444/BjuB040632/BjuB033735/BjuB011656/novel.3080/BjuA003577/novel.10199/novel.4404/BjuB000503/BjuA013281/…	53
GO:0006979	response to oxidative stress	42/3188	303/43365	5.73935e-05	0.00170009	0.00152668	novel.7245/BjuB041325/BjuB016447/novel.8883/BjuB002619/BjuB016356/BjuA027482/BjuA010363/BjuA017069/BjuB017399/BjuB032694/BjuA006619/BjuB040264/BjuB007952/BjuB045283/BjuA003269/BjuA015931/BjuB038308/BjuB020634/BjuB020607/BjuB005488/BjuB020606/BjuA014255/BjuB038254/novel.8849/novel.6580/BjuB020608/BjuA003588/BjuA026394/BjuA031332/BjuA037164/BjuA013503/novel.10240/BjuA010582/BjuB020924/BjuA047250/no…	42
GO:0004601	peroxidase activity	46/3188	346/43365	7.36795e-05	0.00212507	0.00190832	novel.7245/BjuB041325/BjuB016447/novel.8883/BjuB002619/BjuB016356/BjuA027482/BjuA010363/BjuA017069/BjuB017399/BjuB032694/BjuB040908/BjuA006619/BjuB040264/BjuB007952/BjuB045283/BjuA003269/BjuA015931/BjuB038308/BjuB020634/BjuB020607/BjuB005488/BjuB020606/BjuA014255/BjuB038254/novel.8849/novel.6580/BjuB020608/BjuB048769/BjuA003588/BjuA026394/BjuA031332/BjuA037164/BjuA043629/BjuA013503/novel.10240/Bj…	46
GO:1901565	organonitrogen compound catabolic process	22/3188	123/43365	8.68513e-05	0.00244074	0.00219179	BjuA010656/BjuB016906/BjuB016909/BjuA010658/BjuA017886/BjuB039816/BjuO001980/BjuA020371/BjuB043883/BjuA042518/BjuO011270/BjuA006109/BjuA031440/BjuB016912/BjuB027046/BjuB008588/BjuB039817/BjuB028171/BjuB023723/BjuB023721/BjuO008623/BjuB046249	22
GO:0006020	inositol metabolic process	8/3188	23/43365	0.000151924	0.0041334	0.00371181	BjuA041068/BjuB012504/BjuB036188/BjuB033734/BjuB033735/BjuB000503/BjuA013281/BjuB021582	8
GO:0016684	oxidoreductase activity, acting on peroxide as acceptor	46/3188	357/43365	0.000154626	0.0041334	0.00371181	novel.7245/BjuB041325/BjuB016447/novel.8883/BjuB002619/BjuB016356/BjuA027482/BjuA010363/BjuA017069/BjuB017399/BjuB032694/BjuB040908/BjuA006619/BjuB040264/BjuB007952/BjuB045283/BjuA003269/BjuA015931/BjuB038308/BjuB020634/BjuB020607/BjuB005488/BjuB020606/BjuA014255/BjuB038254/novel.8849/novel.6580/BjuB020608/BjuB048769/BjuA003588/BjuA026394/BjuA031332/BjuA037164/BjuA043629/BjuA013503/novel.10240/Bj…	46
GO:0008037	cell recognition	18/3188	95/43365	0.000174488	0.00415738	0.00373333	BjuA040059/BjuB048707/BjuA033417/BjuA037074/BjuB013806/BjuB041380/BjuA011214/BjuA020059/BjuA030032/novel.575/BjuB013808/BjuB040408/BjuA040571/BjuA014288/BjuB028624/BjuA004653/BjuB048398/novel.12502	18
GO:0009856	pollination	18/3188	95/43365	0.000174488	0.00415738	0.00373333	BjuA040059/BjuB048707/BjuA033417/BjuA037074/BjuB013806/BjuB041380/BjuA011214/BjuA020059/BjuA030032/novel.575/BjuB013808/BjuB040408/BjuA040571/BjuA014288/BjuB028624/BjuA004653/BjuB048398/novel.12502	18
GO:0009875	pollen-pistil interaction	18/3188	95/43365	0.000174488	0.00415738	0.00373333	BjuA040059/BjuB048707/BjuA033417/BjuA037074/BjuB013806/BjuB041380/BjuA011214/BjuA020059/BjuA030032/novel.575/BjuB013808/BjuB040408/BjuA040571/BjuA014288/BjuB028624/BjuA004653/BjuB048398/novel.12502	18
GO:0044706	multi-multicellular organism process	18/3188	95/43365	0.000174488	0.00415738	0.00373333	BjuA040059/BjuB048707/BjuA033417/BjuA037074/BjuB013806/BjuB041380/BjuA011214/BjuA020059/BjuA030032/novel.575/BjuB013808/BjuB040408/BjuA040571/BjuA014288/BjuB028624/BjuA004653/BjuB048398/novel.12502	18
GO:0048544	recognition of pollen	18/3188	95/43365	0.000174488	0.00415738	0.00373333	BjuA040059/BjuB048707/BjuA033417/BjuA037074/BjuB013806/BjuB041380/BjuA011214/BjuA020059/BjuA030032/novel.575/BjuB013808/BjuB040408/BjuA040571/BjuA014288/BjuB028624/BjuA004653/BjuB048398/novel.12502	18
GO:0043531	ADP binding	46/3188	365/43365	0.000256999	0.005993	0.00538173	novel.9383/BjuB024461/novel.2026/novel.11747/novel.8811/BjuB047364/novel.15224/novel.1499/BjuA032766/novel.14755/BjuA041385/BjuB048624/BjuB039515/novel.7768/BjuA043701/BjuB030990/BjuA015118/BjuB043523/BjuB018170/BjuB028768/BjuO002365/BjuB020200/BjuA037311/BjuB028769/BjuA024940/BjuB034099/BjuA046909/BjuO009944/BjuA011313/BjuB010977/BjuA030249/BjuB018108/novel.15722/BjuA043552/BjuA012930/novel.1563…	46
GO:0016209	antioxidant activity	47/3188	378/43365	0.00030213	0.00689864	0.00619499	novel.7245/BjuB041325/BjuB016447/novel.8883/BjuB002619/BjuB016356/BjuA027482/BjuA010363/BjuA017069/BjuB017399/BjuB032694/BjuB040908/BjuA006619/BjuA004236/BjuB040264/BjuB007952/BjuB045283/BjuA003269/BjuA015931/BjuB038308/BjuB020634/BjuB020607/BjuB005488/BjuB020606/BjuA014255/BjuB038254/novel.8849/novel.6580/BjuB020608/BjuB048769/BjuA003588/BjuA026394/BjuA031332/BjuA037164/BjuA043629/BjuA013503/nov…	47
GO:0015297	antiporter activity	42/3188	328/43365	0.000332026	0.00742653	0.00666904	BjuA000554/BjuB007945/BjuA025510/BjuB048816/BjuB047240/BjuA040413/BjuA028168/novel.1679/BjuB023255/BjuB043161/BjuA005729/novel.13566/novel.11731/BjuA033405/BjuA010172/BjuB041177/BjuB044861/BjuA011898/BjuB010979/BjuA038104/novel.9855/novel.9203/BjuA021008/BjuB012108/BjuB043163/BjuA014081/BjuB040542/BjuA023098/BjuB021729/BjuB038351/novel.8197/BjuA018434/BjuB043162/BjuO000363/BjuB020742/BjuA004461/B…	42
GO:0009733	response to auxin	29/3188	203/43365	0.000453329	0.00993697	0.00892342	BjuB034064/BjuA017588/BjuO001355/BjuB002424/BjuA012387/BjuB023013/BjuA022255/BjuB006003/BjuA044717/BjuA042175/BjuA026142/BjuB000457/BjuO010407/BjuB005803/BjuB014506/BjuA018977/BjuA022074/BjuA029472/BjuA016155/BjuB003412/BjuB006005/BjuA003508/BjuA029471/BjuA010326/BjuA038182/BjuO004185/BjuO006075/BjuB042338/BjuA001412	29
GO:0015103	inorganic anion transmembrane transporter activity	16/3188	91/43365	0.000921148	0.0193229	0.017352	BjuB008589/novel.867/BjuB019150/BjuB045891/BjuA027710/novel.13723/BjuB029923/BjuA034958/BjuA026422/novel.1176/novel.454/BjuA025995/BjuB045166/novel.806/BjuB040608/BjuB006053	16
GO:0004664	prephenate dehydratase activity	7/3188	23/43365	0.0009873	0.0193229	0.017352	BjuB010270/BjuB001196/BjuA022691/BjuA038803/BjuB013046/BjuA006508/BjuB015365	7
GO:0008113	peptide-methionine (S)-S-oxide reductase activity	7/3188	23/43365	0.0009873	0.0193229	0.017352	BjuB040914/novel.2576/BjuA039548/BjuO012125/novel.10093/BjuA009072/BjuB040915	7
GO:0009094	L-phenylalanine biosynthetic process	7/3188	23/43365	0.0009873	0.0193229	0.017352	BjuB010270/BjuB001196/BjuA022691/BjuA038803/BjuB013046/BjuA006508/BjuB015365	7
GO:0009605	response to external stimulus	7/3188	23/43365	0.0009873	0.0193229	0.017352	BjuA011559/BjuA011560/BjuB008035/BjuB008036/BjuB033377/BjuA037261/BjuA011366	7
GO:1902223	erythrose 4-phosphate/phosphoenolpyruvate family amino acid biosynthetic process	7/3188	23/43365	0.0009873	0.0193229	0.017352	BjuB010270/BjuB001196/BjuA022691/BjuA038803/BjuB013046/BjuA006508/BjuB015365	7
GO:0016701	oxidoreductase activity, acting on single donors with incorporation of molecular oxygen	19/3188	119/43365	0.00109398	0.0210351	0.0188895	novel.14271/BjuB042280/novel.12829/BjuB029964/BjuA022739/BjuO008358/BjuB032359/BjuB044947/novel.5180/novel.1140/BjuA044267/BjuB043345/BjuB000503/BjuA013281/BjuB021582/BjuB008777/BjuB014372/BjuA030504/BjuA012463	19
GO:0016667	oxidoreductase activity, acting on a sulfur group of donors	30/3188	226/43365	0.00123703	0.0233757	0.0209914	BjuO007827/BjuA042618/BjuB007931/BjuB040914/BjuB006274/BjuA005049/BjuA005050/novel.2576/BjuA039548/BjuO012125/BjuA014428/BjuA034082/BjuA000829/novel.10093/BjuA009072/BjuA041648/BjuB044390/BjuB041835/BjuB042573/BjuA034874/BjuA026835/BjuB008292/BjuB036007/BjuA014425/BjuB015429/BjuA014424/BjuB022930/BjuA037540/BjuB022184/BjuB040915	30
GO:0015291	secondary active transmembrane transporter activity	42/3188	351/43365	0.00130866	0.0238038	0.0213759	BjuA000554/BjuB007945/BjuA025510/BjuB048816/BjuB047240/BjuA040413/BjuA028168/novel.1679/BjuB023255/BjuB043161/BjuA005729/novel.13566/novel.11731/BjuA033405/BjuA010172/BjuB041177/BjuB044861/BjuA011898/BjuB010979/BjuA038104/novel.9855/novel.9203/BjuA021008/BjuB012108/BjuB043163/BjuA014081/BjuB040542/BjuA023098/BjuB021729/BjuB038351/novel.8197/BjuA018434/BjuB043162/BjuO000363/BjuB020742/BjuA004461/B…	42
GO:0002376	immune system process	6/3188	18/43365	0.00134657	0.0238038	0.0213759	BjuB033377/BjuA037261/BjuB020702/BjuA023062/BjuA008672/BjuA011366	6
GO:0006955	immune response	6/3188	18/43365	0.00134657	0.0238038	0.0213759	BjuB033377/BjuA037261/BjuB020702/BjuA023062/BjuA008672/BjuA011366	6
GO:0045087	innate immune response	6/3188	18/43365	0.00134657	0.0238038	0.0213759	BjuB033377/BjuA037261/BjuB020702/BjuA023062/BjuA008672/BjuA011366	6
GO:0000003	reproduction	18/3188	113/43365	0.00149912	0.0252774	0.0226992	BjuA040059/BjuB048707/BjuA033417/BjuA037074/BjuB013806/BjuB041380/BjuA011214/BjuA020059/BjuA030032/novel.575/BjuB013808/BjuB040408/BjuA040571/BjuA014288/BjuB028624/BjuA004653/BjuB048398/novel.12502	18
GO:0022414	reproductive process	18/3188	113/43365	0.00149912	0.0252774	0.0226992	BjuA040059/BjuB048707/BjuA033417/BjuA037074/BjuB013806/BjuB041380/BjuA011214/BjuA020059/BjuA030032/novel.575/BjuB013808/BjuB040408/BjuA040571/BjuA014288/BjuB028624/BjuA004653/BjuB048398/novel.12502	18
GO:0044702	single organism reproductive process	18/3188	113/43365	0.00149912	0.0252774	0.0226992	BjuA040059/BjuB048707/BjuA033417/BjuA037074/BjuB013806/BjuB041380/BjuA011214/BjuA020059/BjuA030032/novel.575/BjuB013808/BjuB040408/BjuA040571/BjuA014288/BjuB028624/BjuA004653/BjuB048398/novel.12502	18
GO:0006558	L-phenylalanine metabolic process	7/3188	25/43365	0.00169982	0.027806	0.0249698	BjuB010270/BjuB001196/BjuA022691/BjuA038803/BjuB013046/BjuA006508/BjuB015365	7
GO:1902221	erythrose 4-phosphate/phosphoenolpyruvate family amino acid metabolic process	7/3188	25/43365	0.00169982	0.027806	0.0249698	BjuB010270/BjuB001196/BjuA022691/BjuA038803/BjuB013046/BjuA006508/BjuB015365	7
GO:0008272	sulfate transport	10/3188	48/43365	0.00223795	0.0338439	0.0303919	BjuB008589/novel.867/BjuB019150/BjuB045891/BjuA027710/novel.13723/BjuB029923/BjuA034958/novel.1176/BjuA025995	10
GO:0015116	sulfate transmembrane transporter activity	10/3188	48/43365	0.00223795	0.0338439	0.0303919	BjuB008589/novel.867/BjuB019150/BjuB045891/BjuA027710/novel.13723/BjuB029923/BjuA034958/novel.1176/BjuA025995	10
GO:0072348	sulfur compound transport	10/3188	48/43365	0.00223795	0.0338439	0.0303919	BjuB008589/novel.867/BjuB019150/BjuB045891/BjuA027710/novel.13723/BjuB029923/BjuA034958/novel.1176/BjuA025995	10
GO:1901682	sulfur compound transmembrane transporter activity	10/3188	48/43365	0.00223795	0.0338439	0.0303919	BjuB008589/novel.867/BjuB019150/BjuB045891/BjuA027710/novel.13723/BjuB029923/BjuA034958/novel.1176/BjuA025995	10
GO:0016702	oxidoreductase activity, acting on single donors with incorporation of molecular oxygen, incorporation of two atoms of oxygen	16/3188	99/43365	0.00229413	0.0338439	0.0303919	novel.14271/BjuB042280/novel.12829/BjuB029964/BjuA022739/BjuO008358/BjuB032359/BjuB044947/novel.5180/novel.1140/BjuA044267/BjuB043345/BjuB008777/BjuB014372/BjuA030504/BjuA012463	16
GO:0009719	response to endogenous stimulus	34/3188	277/43365	0.00235632	0.0338439	0.0303919	BjuB034064/BjuA017588/BjuO001355/BjuB002424/BjuA012387/BjuB023013/BjuA022255/BjuB006003/BjuA044717/BjuA042175/BjuA026142/BjuB000457/BjuO010407/BjuB005803/BjuB014506/BjuA018977/BjuA022074/BjuA029472/BjuA016155/BjuB003412/BjuB006005/BjuA003508/BjuA029471/BjuA010326/BjuA038182/BjuO004185/BjuO006075/BjuB014200/BjuA004135/novel.15973/BjuA012362/BjuB042338/BjuO002114/BjuA001412	34
GO:0009725	response to hormone	34/3188	277/43365	0.00235632	0.0338439	0.0303919	BjuB034064/BjuA017588/BjuO001355/BjuB002424/BjuA012387/BjuB023013/BjuA022255/BjuB006003/BjuA044717/BjuA042175/BjuA026142/BjuB000457/BjuO010407/BjuB005803/BjuB014506/BjuA018977/BjuA022074/BjuA029472/BjuA016155/BjuB003412/BjuB006005/BjuA003508/BjuA029471/BjuA010326/BjuA038182/BjuO004185/BjuO006075/BjuB014200/BjuA004135/novel.15973/BjuA012362/BjuB042338/BjuO002114/BjuA001412	34
GO:0010033	response to organic substance	34/3188	277/43365	0.00235632	0.0338439	0.0303919	BjuB034064/BjuA017588/BjuO001355/BjuB002424/BjuA012387/BjuB023013/BjuA022255/BjuB006003/BjuA044717/BjuA042175/BjuA026142/BjuB000457/BjuO010407/BjuB005803/BjuB014506/BjuA018977/BjuA022074/BjuA029472/BjuA016155/BjuB003412/BjuB006005/BjuA003508/BjuA029471/BjuA010326/BjuA038182/BjuO004185/BjuO006075/BjuB014200/BjuA004135/novel.15973/BjuA012362/BjuB042338/BjuO002114/BjuA001412	34
GO:0004512	inositol-3-phosphate synthase activity	5/3188	14/43365	0.00243948	0.0338439	0.0303919	BjuA041068/BjuB012504/BjuB036188/BjuB033734/BjuB033735	5
GO:0006021	inositol biosynthetic process	5/3188	14/43365	0.00243948	0.0338439	0.0303919	BjuA041068/BjuB012504/BjuB036188/BjuB033734/BjuB033735	5
GO:0046165	alcohol biosynthetic process	5/3188	14/43365	0.00243948	0.0338439	0.0303919	BjuA041068/BjuB012504/BjuB036188/BjuB033734/BjuB033735	5
GO:0046173	polyol biosynthetic process	5/3188	14/43365	0.00243948	0.0338439	0.0303919	BjuA041068/BjuB012504/BjuB036188/BjuB033734/BjuB033735	5
GO:0071944	cell periphery	54/3188	498/43365	0.00282789	0.038742	0.0347904	BjuB000978/BjuA028396/BjuA010723/BjuA041710/BjuB027982/BjuA028302/BjuA045115/BjuB029387/BjuA038440/BjuO002271/novel.16577/novel.6810/BjuA030405/BjuA046283/BjuB002618/BjuO013299/BjuA006616/BjuO011648/BjuB043425/BjuA038918/BjuB015591/BjuA046350/BjuA026324/novel.10163/BjuB014348/BjuO001487/BjuB011731/BjuB027461/BjuA046191/BjuA038444/BjuB040632/BjuB011656/novel.3080/novel.14236/BjuA003577/BjuB023881/…	54
GO:0005516	calmodulin binding	13/3188	76/43365	0.0034398	0.0456174	0.0409645	BjuA022922/BjuB020489/BjuB033004/BjuB043048/BjuB037940/BjuB030194/BjuA023789/BjuB047334/BjuA043482/BjuA027822/BjuB039846/BjuA041773/BjuA046560	13
GO:0009095	aromatic amino acid family biosynthetic process, prephenate pathway	7/3188	28/43365	0.00344725	0.0456174	0.0409645	BjuB010270/BjuB001196/BjuA022691/BjuA038803/BjuB013046/BjuA006508/BjuB015365	7
GO:0051213	dioxygenase activity	16/3188	103/43365	0.0034546	0.0456174	0.0409645	novel.14271/BjuB042280/novel.12829/BjuB029964/BjuA022739/BjuO008358/BjuB032359/BjuB044947/novel.5180/novel.1140/BjuA044267/BjuB043345/BjuB008777/BjuB014372/BjuA030504/BjuA012463	16
GO:0030001	metal ion transport	43/3188	381/43365	0.00350334	0.0457103	0.041048	BjuB014620/BjuA035785/BjuB019617/BjuA022615/BjuB040613/novel.12514/novel.2579/BjuB022475/BjuA026568/BjuB039736/BjuA003596/novel.15291/BjuO008686/novel.2362/BjuA038587/BjuB040169/BjuA035480/BjuB005031/BjuB011689/BjuA047222/BjuB012594/novel.12138/BjuA026542/BjuB041661/BjuA040857/BjuA018253/BjuB003095/BjuA020972/BjuA023773/BjuB042159/BjuO003662/BjuO011640/BjuB022518/BjuB024294/BjuB040168/BjuA038778/…	43

## Sheet: Table S6
Table S6 The different expressed genes related to peroxidase and catalase in under Cd treatment
Gene_id	Cd30.R	CK.R	Log2FoldChange	pvalue	padj	Gene_description
novel.7245	1049.31	254.803	2.04219	1.9561e-20	3.68557e-18	PF00141:Peroxidase
BjuB041325	1082.17	163.878	2.72553	1.42913e-12	1.15045e-10	PF00141:Peroxidase
BjuB016447	453.368	186.081	1.28659	1.31917e-09	6.96892e-08	PF00141:Peroxidase
novel.8883	1071.45	365.663	1.55066	1.96637e-07	7.30581e-06	PF00141:Peroxidase
BjuA014255	48.2962	231.984	-2.25516	2.2354e-07	8.21333e-06	PF00141:Peroxidase
BjuB002619	10758.3	4198.13	1.35775	6.27865e-07	2.13587e-05	PF00141:Peroxidase
BjuB016356	5978.34	2701.57	1.14609	4.05671e-06	0.000115636	PF00141:Peroxidase
BjuA027482	6114.69	2224.99	1.45862	6.40291e-06	0.000174348	PF00141:Peroxidase
BjuA010363	967.697	295.535	1.71224	1.53824e-05	0.000381475	PF00141:Peroxidase
BjuB038254	7.98969	43.0965	-2.42379	3.95759e-05	0.000890722	PF00255:Glutathione peroxidase
BjuA017069	438.763	208.381	1.07153	4.35998e-05	0.000970163	PF00141:Peroxidase
BjuB017399	307.485	141.385	1.12364	6.8867e-05	0.00145575	PF00141:Peroxidase
novel.8849	44.3586	157.906	-1.83632	9.97701e-05	0.00200916	PF00141:Peroxidase
BjuB032694	6181.7	2813.21	1.13589	0.000114487	0.00226731	PF00141:Peroxidase
novel.6580	2.76162	26.2	-3.22849	0.000194432	0.00358676	PF00141:Peroxidase
BjuB040908	31.5346	3.09741	3.34168	0.00025373	0.00451638	PF08022:FAD-binding domain|PF01794:Ferric reductase like transmembrane component|PF08030:Ferric reductase NAD binding domain|PF08414:Respiratory burst NADPH oxidase
BjuB020608	114.229	243.38	-1.08394	0.000303469	0.00525575	PF00141:Peroxidase
BjuA006619	2457.91	1074.93	1.19328	0.000306973	0.00530731	PF00141:Peroxidase
BjuB048769	45.3953	123.559	-1.44219	0.000583938	0.00919464	PF08030:Ferric reductase NAD binding domain|PF13405:EF-hand domain|PF08414:Respiratory burst NADPH oxidase|PF01794:Ferric reductase like transmembrane component|PF08022:FAD-binding domain
BjuB040264	551.134	236.923	1.22063	0.00109301	0.0154766	PF00141:Peroxidase
BjuB007952	104.435	47.0122	1.15167	0.00186972	0.0236811	PF00141:Peroxidase
BjuB045283	59.7625	23.1256	1.36387	0.00201137	0.02507	PF00141:Peroxidase
BjuA003588	67.3719	166.977	-1.31806	0.00343362	0.0379934	PF00141:Peroxidase
BjuA026394	12.8977	38.6261	-1.58766	0.00426914	0.0450848	PF00141:Peroxidase
BjuA031332	1.7989	24.5887	-3.83581	0.00816117	0.0726873	PF00141:Peroxidase
BjuA037164	0.269694	7.46817	-4.46457	0.00867075	0.075795	PF00141:Peroxidase
BjuA043629	0	5.0773	-4.86571	0.00981231	1	PF06628:Catalase-related immune-responsive|PF00199:Catalase
BjuA003269	70.9756	30.0114	1.24946	0.010853	0.0893889	PF00141:Peroxidase
BjuA015931	42.7006	16.7143	1.35819	0.0109253	0.0897981	PF00141:Peroxidase
BjuA013503	10.6518	46.8569	-2.16629	0.011892	0.095077	PF00141:Peroxidase
novel.10240	8.37509	24.608	-1.54956	0.0135759	0.104279	PF00141:Peroxidase
BjuA010582	147.084	298.076	-1.01903	0.0135805	0.104301	PF00141:Peroxidase
BjuB020924	47.1582	97.0056	-1.04288	0.0179538	0.126814	PF00141:Peroxidase
BjuB045664	52.4685	141.282	-1.4346	0.0191067	0.132543	PF01794:Ferric reductase like transmembrane component|PF08414:Respiratory burst NADPH oxidase
BjuA047250	195.393	397.964	-1.0286	0.0199926	0.136449	PF00141:Peroxidase
novel.3705	0.88622	9.92972	-3.4346	0.025599	0.161293	PF00141:Peroxidase
novel.470	1.32327	8.64397	-2.76223	0.0303911	0.18163	PF00141:Peroxidase
BjuB038308	195.087	83.6852	1.21841	0.032182	0.188774	PF00141:Peroxidase
BjuB020634	79.1491	38.2174	1.05614	0.0350826	0.199762	PF00141:Peroxidase
BjuB010007	227.025	657.586	-1.53518	0.0365736	0.204972	PF00141:Peroxidase
BjuB020607	46.0463	17.5669	1.40847	0.0370216	0.206741	PF00141:Peroxidase
BjuB005488	64.4448	28.0265	1.20739	0.0382776	0.211041	PF00141:Peroxidase
BjuA046566	1.25888	6.8953	-2.46467	0.0414843	0.222416	PF03098:Animal haem peroxidase
BjuB020606	93.2663	39.345	1.24547	0.0420291	0.224172	PF00141:Peroxidase
BjuA037162	6.20451	20.0076	-1.68487	0.0466479	0.239097	PF00141:Peroxidase
BjuO006826	47.2509	110.556	-1.23206	0.0473047	0.241374	PF03098:Animal haem peroxidase
Gene_id	Cd30.R	CK.R	Log2FoldChange	pvalue	padj	Gene_description
BjuB043456	4179.7	6122.25	-0.550685	0.00749856	0.0682031	PF00199:Catalase|PF06628:Catalase-related immune-responsive
BjuA043629	0	5.0773	-4.86571	0.00981231	1	PF06628:Catalase-related immune-responsive|PF00199:Catalase
BjuA022302	208.654	381.32	-0.867051	0.0153806	0.113997	PF00199:Catalase|PF06628:Catalase-related immune-responsive
BjuA030373	5746.59	8603.12	-0.582178	0.0267709	0.166135	PF00199:Catalase|PF06628:Catalase-related immune-responsive
Gene_id	Cd30.L	CK.L	Log2FoldChange	pvalue	padj	Gene_description
BjuB043456	1428.92	17931.2	-3.6489	1.43455e-66	9.99271e-63	PF00199:Catalase|PF06628:Catalase-related immune-responsive
BjuA030373	2650.82	25755.4	-3.28062	2.30876e-52	7.14767e-49	PF00199:Catalase|PF06628:Catalase-related immune-responsive
BjuA043629	81.0076	559.725	-2.7858	7.77273e-16	9.35515e-14	PF06628:Catalase-related immune-responsive|PF00199:Catalase
novel.11020	223.829	1267.64	-2.49896	4.83671e-14	4.43307e-12	PF06628:Catalase-related immune-responsive|PF00199:Catalase
BjuA022302	1917.96	6185.16	-1.68899	2.53464e-11	1.46672e-09	PF00199:Catalase|PF06628:Catalase-related immune-responsive
novel.10420	1079.69	1771.06	-0.713569	0.0329385	0.132705	PF06628:Catalase-related immune-responsive|PF00199:Catalase
Gene_id	Cd10.R	CK.R	Log2FoldChange	pvalue	padj	Gene_description
novel.10420	105.112	214.511	-1.03001	0.00226159	0.0314331	PF06628:Catalase-related immune-responsive|PF00199:Catalase
novel.14492	95.6217	23.0901	2.05344	0.013363	0.110664	PF00199:Catalase|PF06628:Catalase-related immune-responsive
BjuA014126	116.117	173.888	-0.583091	0.040536	0.222565	PF00199:Catalase|PF06628:Catalase-related immune-responsive
